# Supplementary material for: Plant AtEH/Pan1 proteins drive autophagosome formation at ER-PM contact sites with actin and endocytic machinery
Source: Nat Commun. 2019 Nov 13;10:5132. doi: 10.1038/s41467-019-12782-6 (PMC6853982; doi:10.1038/s41467-019-12782-6)
Supplement: Supplementary file 5 — Supplementary Data 1 [file 41467_2019_12782_MOESM5_ESM.txt]

>YlipPan1
MYGYQGTGGQQPLGAQPTGFGFGNTPVQQQQQPMQPMQQSQPTGYQAPGGFQNYQPTGFAQQQQQQQPQQTGFQSMQPPM
QQTGFQSQPNVSMYQGGGGQGYQSAPMLHQQTMQTGYQPQQQQPGFTGFQPQQQQQQQQTGFTGFQQQPQQQQPGFTGFQ
SQPTGYNANASAPAATPAAPLQQQKTGNARDPFAPTLPARPPLTSQPTGGGNKSVVDGVYIPNVRLSFLTADDQRNFENL
FRQALPKGEQALSGDKARDILFRSGLPPITLSAIWNLADTTRSGALLFPEFAVAMYLCGQAVKGQTVPNNLSENIKNEVS
SMVDIISFNIPDAGSRPSSSGQSVPQSQPQQQQQQSSASMLAGLNLGQPTGYQQQQATGYQPMQQQSTGYPMQAMQPQIT
GGMPLQQQRTGPMQPLQQQSTGYAPLQSQLTGGAPLQSQLTGGAPLQSQLTGGAPLQSQLTGGAPLQQQSTGYAPLQQQS
TGYAPLQQQSTGYMPQQQTGMQPQSTGYGSMQPLTAMPTGKPGQWGFINTPSQGLPGIETMQQRLMPQATGAPVQQLPPM
QLQQSATVNWAIAKEEKQIYDGIFMAWDKKRAGAIDGDTAIKIFTQSGLNRADLEAIWTLSDPSNKGRLDRDEFAVAMHL
IYRHLNGYPIPSRLPPELVPPSSKNFSDSVNQVKSYLKAGGGRTGGSKLKSRSFTGDSTIKKDATVFKNDDSDFGYTSRN
RRGGSSSTASSNGSSGNDISLSGKGSSISELKKLIREKQILLDAIDAEDSDMSRDSNLERRDQEAVADLKRRIQNVQRDI
DVAPHSAISTDVGASADAKRNLMRKLDHLGDRLPQLASNVRRIEDKIANAKMELFRLKNPTSLVGTGPGGAITEADRIKA
RSKAKLQARMAALTGKGTTTGADASEEEDYEHRLLTHTSEVERSKAQNYEMIHDIEDSVKSLQRDLSSKLRETQEEVSED
RQRRRWEEAVGVEDDVRQFIYSLRSTRSSRPAPATASSSAPATGSPATAAPISATSTGASTPSAPAAGVDRKAQLKAEAE
RKMNERLAALGIKRKEKAQAHGFAPPDAKPAEASPAASPAVASPAVASPAATPAVSSPAPVSRGVPAPAAATPATDPATT
PAVPVSAPADDSDSDDEEYEKLMAQKREQEERFKKQQEADKKKEEEKKQKKAAKEERMRKLREEMEANEAREKAWKESQS
KEAEADEAEGDVGAAALAAFSNKATAPSTTPTAVAATPPVATSTPSPAAPTVPAADDNNPFHRLNNGGDAAAAAPAAGGE
DNNPFLRPGTNQPIAAPSPASFSEAPKEAPKPVDPVKISNQRANQRAAKNDDDDWGMSSDEDDDQDYHRGNAAELASQLF
RTMAPPIQRQPTGGAPITATPTGSAPAAPPAAPPVAPAAVEVAVAASEATPGPESAPPAPPMPEINIPPATEAPSAPAAT
EAPPAPPSAPTTIETTHLPPPVDTHNDMSSSEFDFETPEGSPTQQTFAEAAPPVAAPPPPPPTAAAAAPTGIPPPPPSAP
GFGAPEAPSGIPPPPPPAPGFGAPPPPPGPAPSFDAPGGAPPPPPPGPPPPMFGAPAPPSMTGPSAGDLPERPPAATGGI
TALLGEITGGKTLRRVDDKDKKISSNPSAGAVLN

>CalbPan1
MYNPYQQQQQGMGYNPQQQTGYGYNNYQMPQQPQFNQQPMYPQATGFVPQQPNLYGSNFQTSGGSGMAPQQTGFSQQQTM
QPQQTGYIQTQPTGFGGTAPIVTENSELKIPSIRLSFISAEDQKKFEHLFRTAVPKGEQSISGDSASGILLRSGLSAVTL
AEIWNLSDIDKTGSLLFPEFALSLHLCSMAKRGEPLPGILPEKWLNEVRSFVDQINFTVPDDPSKILANTPFANFAPKKE
SDWLAPQSTGYLQNQSAPPMTSFQPQVTGFGGQGLVSQATGGVPMPSTTFGNAAGLTAQRTGGGTLIPLQPQQTAGLIPA
QKTGPLNPQTTGFNQQSLQQQRTGGLPQQLTGYQGPPQGQGQQLQQQRTGGFPQVQSQPTGGFVPQTSFQQPQLVSQRTG
PMQAQPTGSLQAQPTGRPGEWGFVSMPTGGIPGLNAMQQHFLPNNQLPTSNLHSAMDNKLKENVTWAITKQEKQIYDGLF
QAWDNQKKGYVDSNVALNVFTKSGLSRSDLESIWTLVDTDDTGKLNKNQFAVAMHLIYRRLNGYDIPLRLPPELIPPADR
TLKDTMDSLKNSLKGGVNNKPTKPPKPQSKPDGTRFKNDDNNFGYVSNVRHRRKSTSDESHKSSVKSSSDYDLSIEDMKK
LIHEKRILLDALDTEDQANNYSRSSSSMHEKQIIENLKKEIMAVQTKLDERGNDGPSSDERNKLLATLDHLTRDVVPRLI
SDIHKVNQEISRKKAEVFKLELLKKNPSWNPEDDESQIQGTGPNGEVTDYDRIKYQSRQKLKQRMAALTGKSTGGNSDLD
LELKQATEKAQDEASRQSEMIQDIAAGIKTMEDECAAKLSSSVTEDVGHEKWEQGKGISSEVAKFVKELEAFSKEQRRNI
AKSQKQEQTREPLAKQQTNASLVSDSGAAKSAYATPEERAAYIKQQAEKRMNERLAKLGITRKSKSTEQKPPVESKSVSN
HSPVPDSEVKSVTRNANEVEVQKPKPDSQPVSKNREPAEQPNSKADTNSVGSQNVVSNTNDDTSGDDDDEEYKAILKQKQ
EMEARERERKLRKQKAKEERLAKIKKEMEEMKKREMEESQDEEEEEAKQVTSVHVSRAQSSNANSNVIPQQETATENVNT
VSQPTSTDTAKQSYHPHESNPFSKMNNNTSQNSTVTNTGTNPFFKSTSQETKIDPHKAEAQRASQRGVASSGGWSDSEEE
ESEEESPNRAGAAKLASLLFGGMPQPPTTSSSSLNNDAEKVSEQEHENAKQVASTPLSNDDNGKTDSGPSGFAGENESSF
SQAPPIPVDAPPAPNSIPPPPPPPPQFSNEAPPVPDSIPPPPPPPSVPSTVPALPDSMPPPPPPPPPPAAPNNTSSSQQA
SGAPNIGALLGQITGGASLRKVETKVSSGATVGRVL

>ZtriPan1
MYSASNSYLGGANSARPGQQQYGQPQQPQYGGQPQQQFGQQPQGFGQAPLQQQYTGYPGASLQPQATGFPPQQPPQQFQQ
QQQFSGFQQPQPTGFQQQQQPPQSSFQQPQQTGYQQPQQNPVPPQPTGYQRPQPTGMTSNDVANSFRSAGAPSVPPPPSA
KSGTKIPNLRLSFITAQDQAKFEQLFKSATGGEQALSGDKARDLLIRSKLDGNSLAQIWTLSDTTKSGQLLFPEFALSMY
LCNLKLTGKDMPSTLPEKVRNEVSSMVDIISFAAPDDAPQQAPSSNAPNFNEPPKIQQPQAQNPNNQALLSQLTAQPTGY
QMPQMTGYQQPQQPGLQPQMTGYPGGMPQAQGYTGPRPPMPPMPTGFGQGLSPQQTGYPMAAPLNAQPTGAPGRWGLVNA
PASGLPNLQALSQQMMPQAGRESGFSATGLRGNATVPWAVTKDEKKIYDDMFKAWDGFGKGYITGPQAIEIFSQSGLEKP
DLERIWTLSDPHNKGRLNLDEFAVAMHLIYRKLNGYPVPNQLPAELIPPSARNINDSIGTMKNLLSQDAQERKSTGAFLQ
PQKTGVSYLKSRSFRGGNGATSNNRKDATVFKNNDDDVGYRSSARRRVGQDGRSSSPALSDTSSMNADEMSLDQLKKAVR
EKQVLLDAMDFQDEGQAEQEDALDRKDRKESEGLFRRIRRIQEDIDAHPGSAFRSGDSDAERRALQRQLRGLSDRLPELA
SHVRKCERAIADAQLELFRLRDAKAHPGSAAAIVGTGPGGAVTESDRLKARAKAMMQQRSAALTGKKVEVPDDGTASARR
LEEENKRVSREREDNEKMVRDVEESVTEYSKSLESNLKEGGESASDEHERRRWEDGLGVEDEVKDFIFDLQRSSRAARVR
TEDKSQTRPKAAEPERISSPISRTDSSASSRPAASTPQTSGSSYSSYRTAEERAAFIKQQAEQRMAERLAALGLKAPGKG
GETAAQRAEREKKEREDKLRLAEEEDAKREQERQARLKGESIAPPSPTASKSKPPPPLPRKTRSESVQSDQDSKHAVAEI
KEQALKEQEVAMAQEVEQMEDEEARQERELQKQREDAAASLKALEEQVKAGKVKKAEEKKRREAAKKEASEKESRLAAQR
AEIEAAKERERQLRLQLENMDDDDSSDDDDGPTQATPVESTPIQSMELPKAPEIPPSPPAAVASPSVSVTSPPEQSKNPF
FKSMGAPTATTPSAETEKKADTNPFHRLPQQDLAKQQQALPEATGPPARFTGTPKPDEDDWSVVDSSDDEDDDDKPQGGS
AKQLASILFGTMAPPRPLSAMDSPSSAGPGSPAQAGRVSSPPPAPSGSAPPPPPPMPGSSAPPPPPMPGSSAPPPPPMPG
SSAPPPPPGPPPAPAMPGTFPGGAASAGSAGPPDVSGLLSQIQLGKGLKKVQTKDRSTAPVAGRVL

>SclePan1
MFSGSNSYLGGNSGRQPPQQQPQQQQQYGGFQPNQGFQPQQTGFQPQQTGFQPQPTGYGNVAPLQPNFTGYPLQAQPTGY
SQPPQSGFPGGQQQFNNAPQQQSFQTGAPPMPQIPQQFQQQPQQIQQAQPSPAAPVQQPQATGFAAMADSFKSASEPSKP
RGRRASKGGAKIPSIRLSFITAQDQAKFETLFKSAVGDGQTLSGEKSRDLLLRSKLDGNSLSQIWTLADTTRSGQLHFPE
FALAMYLCNLKLVGKSLPSVLPDQIKNEVSSMVDIINFAIEDDGPAGTNAPSFDSRQSTATPPTIQQPQPMPSNSALLTA
QMTGFPGQQNNFSGGFQSQPTGFQSSMQTGFPGQQGGLQPQPTGFSQNMSNPQATGYTGPRPPMPPMPSNFSSNLSPAQT
GMQGGMIAPLNSQPTGVPGQWGLVNAPATGLPNIDLLQSRMMPQQGREQGNFTTAGITGNAVIPWAVTKEEKTRYDSVFK
AWDGFGKGFIGGDVAIEVFGQSGLEKPDLERIWTLSDHGNKGKLNMDEFAVAMHLIYRKLNGYPLPAQLPPELVPPSTRN
FNDSIGAVKSLLHQESDFRKNSGATLLPQKTGLKKKVREKQVLLDAIDFKDENAADEDDALDRKDRREAEDLYRRIRRIQ
EDIDAHPDASLRNVDSGAERRAMKRQLQTLTDKLPDIASRVRRTERSIADAKLELFRLKDAKAHPGSASSIVGTGPGGAV
TESDRLKARAKAMMQQRSAALTGKKIEISNDDLDAPKRLEEENLKIRTEKENNERMVQDVEESVRDFSRGLEDSLKDGGE
SSSSEHEKRRWEDGLGVEDEVKDFIFDLQRSSRSAKVRTDDRSREAPTETSRVSSAPAARSETPSSQPSSTPTPSAGTYS
QYKTAEDRAAYIKQQAEQRMAERLAALGIRAPSKPGETTQQRLEREKNERAAKLKQAEEEDARREAERQARIAEEQGVAP
HTPDQPKEITKKPPPPPSRKAARSDASERKFEEDRILKEQKSQIIATNELEDDAQRQENELAKEREAAQARVKALEEQMK
AGKLKKEEEKKKRKALQAETKQQEARLAAQRAEIEAAQARERELQRQLEAIDDSDSSDDDEGPEQVTPQASTPTQGSQEF
ERKEASPPPPPPSVPVIVSPVPAAATTTSLPPPTPQVTSPVVSPPAETETRNPFLKKMAQSGDASAASTASNNPFHRLPS
QELPAPAPIQVQPTGNRPSRVRPEEDDWDVVGSDKEDDSSDDEGPGAGGARHLASILFGTMGPPRPLSAMGNEATSAPHS
PAAASPPVASPPPPPPMPSAGAPGGPPPPPPPPPPGMGAPPPPPMPPMGGAPAAPPAGGRPAGFLGEIQMGKALKKTQTK
DKSAAATAGRVLD

>BcinPan1
MFSGSNSYLGGNTGRQPPQQPQQQYGGFQPNQGFQPQQTGFQPQQTGFQPQPTGYGNAAPLQPNFTGYPLQPQPTGYSQP
SQAGFPGGQQQQQQFNNAPQQQNFQTGAPPIPQIPQQFQQPQQTQQAQPPPAPPVQQPQATGFAAMADSFKPAAAEPSKP
RGRRASKGGAKIPSIRLSFITAQDQAKFETLFKSAVGDGQTLSGEKSRDLLLRSKLDGNSLSQIWTLADTTRSGQLHFPE
FALAMYLCNLKLVGKQLPSVLPDVIKNEVSSMVDIINFAIDDDAPAATNAPSFDGRQNTATPPTIQQPQPMASNSALLTA
QMTGYPGQQNNFSGGFQPQQTGFQGQMQTGFSGQQGGLQPQPTGYNQMSNPQATGYNGPRPPMPPMPSNFSSHLSPAQTG
MQGGMIAPLNSQPTGVDGQWGLVNAPAPNIDLLHSRMMPQQGREQGNFTTAGITGNAEIPWGITKDEKTRYDSVFKAWDG
FGKGYISGDVAIEVFGQSGLPKPDLERVWTLADHGNKGKLNMDEFAVAMHLIYRKLNGYPLPAQLPPALIPPSTRNFNDS
IGAVKSLLHQESNFRKNSGATLLPQKTGVSYLKNHSFRGDATPGRTGRKDATVYKNNDDDVGYKSSARRRLGASSPRPSS
PGSTTSNDDLSLDQLRKKIAERQVILDAIDFKAENAADEDDALDRKDRREAEDLYHRIRRIQEDIDAHPDASLRNVDSGA
ERRALKRQLQTLTDKLPDIASRVRRTERSIADAKLELFRLKDAKAHPGSASSIVGTGPGGAITESDRLKARAKAMMQQRS
AALTGKKIEASNDDLDAPKRLEEENLKIRTEKENNERMVQDVEESVRDFSRGLEDSLKDGGESSSSEHEKRRWEDGLGVE
DEVKDFIFDLQRSSRSARVRTDDRSRETPRTEASHASPAPAARSETPSSQPSSTPTPAGGSYSQYKTPEDRAAYIKQQAE
KRMAERLAALGIKAPSKSGETTQQRLEREKNERAAKLRQAEEEDAKREAERQARIAEEQGAPPPAPEQPKETAKKPPPPP
SRKAARSDASERKAEEERIINEQKAQIIATNELEDDAQRQEAELAKEREAAQARVKALEDQMKAGKLKKEEEKKKRKALQ
AETKQQEARLAAQRAEIEAAQARERELQRQLEAIDDSDSSDDDEGPEQVTPQASTPTQGSQELERKEPSPPPPPPSIPVV
VSPVPAIATTTSLPSPTPQVTSPVVSPPVDTETRNPFLKKMAQSGDASTASTASNNPFHRLPAQELSTPAPIQVQPTGNR
PSRVRPEEDDWDVVGSDKEDDSSDDEGPGAGGARHLASILFGTMAPPRPLSSMGNEATSAPESPAVASPPAATPPPPPVP
NFNAPPPPPMPSAGAPGGPPPPPPPPPGMGAPPPPPMPPMGGAPAPPAGVRPAGLLGEIQMGRSLKKTQTKDKSSAAVAG
RVLD

>NcraPan1
MYSNSNAFLGGANSLRPGQQPQQQQQQYGAPSPFGQQGPMQPQPTGFAPQPTGFAPQPTGFGQQQTGYGQQQQQPLQQQF
TGYPGLQAPQQQPQLQQQFTGFQPQATGFQPQVTGFQPQATGFQPQAPQQQPFQTGMPPVPAIPQQFQQQQSFQQQQQQQ
QQPSIQQPQPTGFPSVQIQAPAQQPAPTAQGGIAPPPPVKPQATGFSEMAASFQTAGGKGRRAEQKTNTVKIPNIRLSFI
TAHDQARFETLFKSAVGEGQTTMSGEKARDLLLRSKLDGDSLSQIWTLADTTRSGQLHFPEFALAMYLCNLKITGKALPS
VLPDHIKNEVSSMVDIINFSITDDAGSSSAPASNAPSFATQQNTAAVPTIQQPQPQPSNSAILQAQMTGFPAQQTGFMGQ
NQGLQPQQTGFPGMNPQPTGYAGPMPPMPPMPTGFGSNLSPNAGPGGMVAPLNSQPTGMPGQWGLVNTPATGLPLIDALQ
ARMMPQLGREQRNYTTAGLQGNAVIPWAITKDEKTRYDALFRAWDGLNKGFIAGDAAIEIFGQSGLDKPDLERIWTLADN
GNKGRLDLDEFAVAMHLIYRKLNGYPIPNQLPPELVPPSARNLSASIGMVKNMLHQESELRKNTGASLLPQKTGVSYLKG
HSFKNTGANRKDATVFKNNDEEVGYRSSARRRVGTSPRPESPAASNSGDDLTIEQLRKKIKEKQVLLDAMDFNDEKNMEE
DDILDRRDRREADELYRRIRRIQEDIDNHPDAQLMSADSDAERRALKRQLQQLTDRIPELASQVRKTEKAIADARLELFR
LKDAKAHPNSAAAIVGTGPGGMVTESDRIKARAKAMMQQRTAALMGKKIDIGDDDADGPKRLEEENIKIKTEKENNERMV
RDVEDSVREFAKGIEDSLKEGAPDSTSEHEKRRWEDALGVEDEVRDFIFDLQRESRAARIRSQDRQGGRKATQEPVKAEA
PVSTRVETPSPSISRTSTPASTAGGGSYSSYKTPEERAAFIKQQAEQRMAERLAALGLKAPGKPGETAAQRAERERAERA
EKRRQAEEEDARREAERQAKLAEEEGGPAPVASPKADSRPPPPPPSRKAGKADDRRDEEAAAKKAEEERLEREREEQERE
TRELEESAKAQEDELAKERAEADARLKALEEQVRLGKLKKEEEKRKKKAAMAEAKEKEAQLAARRAEIEAARKREEELRK
QLEAIDDEDSSSSDEEGPEQITPQASTPTVGGSQVGTHEQEPNSPPPPAPASVASPPQIVTTSPNAERESRNPYFKMMSQ
SSEASTSSVAAPVASPPPPADVSTNPFHRMTQAAAAPAAAVSSAVSGAVSGISDAISGVMPSRRRPNDDDDDDWGSEKGS
DDEDSDDEGRPGGNSAAALASILFGTMAPPRPLSATGEKPTASTPPVVSSPSSPPPPPAPVEPSAGSPPPPPPPPPGPPP
APSGGAPPPPPPPPPMPESGAPAAPPPPPPPGPPPAPGAVPPPPPPPPGGAPAPSLPAGRPAGLLGEIQAGRALKKTQTK
DKSQAAVAGRVLD

>MoryPan1
MYSNSNSFLGGGNSMRPGPQQYGSSFNAGSGQQQQQQQQQQQPPQQSPFAAQQTGFAQVPLQHQYTGYPAMQQPMQTGQI
QPQYTGFPGHQQGFQGSAPPMPAIPQQFQHQFQHQQQQQQPPPQPQQSASFLSSQPTTSSSLQTPSAPAAAMKPQPTGFS
QMAASFQTGGQSAPKPAQASKGTKIPNIRLSFITAQDQAKFETLFKSAVGDGQTTMSGEKARDILMRSRLDGEYLSQIWT
LADTTRSGQLHFPEFALAMYLCNLKMNGKSLPSSLPENIKNEVSSMVDIINFSIAEDSANASSATNAPDFTVRQNTATPP
TIQHPQPQPSNSQLLQAQMTGFPGAQQGFMAQANGGGLQPQQTGYPGMQNPQPTGYTGPRPPMPPMPTGLGAGGMGAMAA
PLNAQPTGRPGQWGLVNTPSTGLPNIDALHARMMPQQGREQGSFTTAGLQGNAVIPWAITKDEKTRYDALFKAWDGMNKG
YIAGSQAIEIFGQSGLEKPDLERVWTLADHGNKGRLNLDEFAVAMHLIYRKLNGYPLPNSLPPELVPPSTRNFNEAIGTM
KNMLNQESDFRKNSGAALLPQKTGVSYLKTHSFRGQGGVPTGSRKDATVFKNDDDAVGYKSSARRRIGNGSPRPDSPSSV
ASNEDLSIEQLRKKIKEKQVLLDAMDFKDEKSFEEDDVLDRRDRKEAEDLYRRIRRIQEDIDSHPDAPLPSGDSDAERRA
LKRQLQNLKDSIPDLASQVRKTEKAIFEARLELFRLKDAKAHPSSAPAIVGTGPGGAVTESDRLKARAKAMMQQRTAALT
GKKIDISSEDTDAPKRLEEESIQARTEKENNERMVRDVEESVQEFARSIEDSLQAGGQTADNEHERRRWEDALGVEDEIR
DFIFDLQRSSRSKRVRAQDRRADRSGPTSDPPRSEPASAPRHESPSAPAARTGTPTSASSAGGSYSSYKTPEERAAFIKQ
QAEQRMAERLAALGIKAPVKGGETPAQRMERERSERAAKLRQAEEEDARREAERQARLAEEQGPPQPAASAPKTEAKPPP
PPPSRKAAPDRETAAKKAEEERLAQEQEEQQRQMREMEAKAKAEEDALARENSAAEARLKALEEQVRQGKLKKEEEKRRK
KAALAEAKEKEAKLAARRQEIEAAKRREEELQRQLEAMNEEGSSSDDDEPAQITPQASTPTVGSQELERKPSPPPQVAEP
KTESRNPYFRMLSQSSEGPTSVSPQASVSPVPQQEAPAPAPPPAAPEASTNPFHRMTAPQTAAPAPISRKRADTDDGWGS
DKDDDEDDSDDDRPGGTSAAQLASILFGTMGPPRPLSAADNKSVSSPTAVASPPTVASPPPAPPGPPPVPAAAAPTVPST
PSPAPEITSAPPAPPPPPPPMPSMGAPGAPPPPPPMPPTGAPSAPPPPPPPPPAASSSSAPAATPAGGRPAGFLGEIQAG
RALRKTTTKDKSAAAVAGRVLD

>AnigPan1
MYSSSNTFLGGANSARPGQPLMQQSPYSQQFASGQQQQPPQQGGFAPQPTGYGPQMSSFGASQLQPQATGFPAGQLQPQF
TGFPGAVPQSQQTGFQPPVQQPQITGYPAQSQPPQFQVPASTGLPVRQAPRTSSEIADSFQDVAGMAPPPPPKASASKIP
NIRLSFITAQDQAKFEQLFKSAVGDNQTMSGDKAKELLLRSKLPGNDLSKIWVLSDSTKSGQLFFPEFALAMYLCNLRIT
GRELPSALPEKIRNEVSSMVDIISFQVPDTQPEPAVRTNVPNFDAPLLENKSAPPAPQQPQPQQPSNAQLLTQLTAQPTG
FPQPTGFQQSQSPFPGQNSALAPQATGFPGQPQQLQPQPTGFMTNPQPTGYNGPRPPMPPMPTGFGSNLSPAQTGGVSAL
AAQPTGIPGQWGFVNAPATGLPNIEALKQQLMPQPGREGGFSAVGLSGNAHIPWAITKEEKKIYDDLFRAWDGFRKGFIG
GDTAIEIMGQSGLDRSDLERIWTLADPNNRGRLNMDEFAVAMHLIYRKLNGYPVPNRLPPELVPPSTRNLNDSIGTIKSM
LSQDAESRKASGAFLQPQKTGVSYLKEHSFRGGAVSPGGGRKDATLFKNNDEAAAGYRSSARRRVGNNGRTPSPAASQAS
EEELSVDQLKKKIREAQIMLDAVDFQDENQAEEDDALDRRDRREAESLMDRIRRVQDDIDTHPDASFRNLDNGAERRSLR
RQLQAYEDQVPQVASEVRRVEREIAEVRLELFRLKDAKEHPNSASSIVGTGPGGTVTEADRIKARARARMQARAAELAGR
PVPASQDDDGAATRRLEAENATVKAERERNETMTRDVEESVREFARSLEDSLKDGGESSTREHERRRWEDALGVEDVVRD
FIYDLKRSSRTAHVRKEEAADTQSQRSRYNESPLGGAAGSQHSPTPTGSVVSAGSTHEDRVAAARERAQKRIAERMAAAG
LKPHSDAGETLLQRQEREKKEREERLRRAEEEDAKREQERQRRLAEERGGPTAQSAKPASKKPPPAPPSRKGRTDSAGQA
EAKKAREEAAKVEQSTREQAIREEQQAQEEETARLETAAREREAEFLKEKEAQEARLAALQEQVRQGKIKKQEEKRRKEE
AARAAKEQEARLATQRAELEMAKERERQLQLELEGLDESSSDEEGPINITPQDSTPTQSQVLPAVDTAVPPPAPAPAPAP
ELDVVTSPAESASSHAAPTSISPEAESKNPYFKRISQSDSQVPPPPPAPQPAAPKAESQSTNPFHRLAQQQESSKPAFTA
PGPLERKSRVRPEVDDDWSAAGSDFDDSSDDDDERPGGGSAKQLASILFGTMAPPRPLSAMDDKTPSKSSTPVQDSPATP
TPPTEAAESPAAVPPPPPPPPAPAPAVPSPSAAAPPPPPPAPSMAPPVPPPGVPPPPAPPAAPTGGAGRGALLASIQAGT
GLRKVQTNDRSTSSSAGRVL

>CimmPan1
MYSSSNSFLNPNAARPGQQQYGQPQQQYTGFQQQQQPTGFMPQPTGFAGGQMQPMQPQPTGNFSRGPFQQSSFQAQPPQM
TGYPPQNQPFQPQQQQSQTMQQQSTPAPSLPARLPGQTSSQIANSFQTISSPTTGVNPHHAPSKIPTQRLSFITAQDQAK
FEQLFKSAVGDSQSMDGETARDLLLRSKLPGSELSKIWVLSDTTKSGHLLFPEFALAMYLCNLRLTGRELPPSLPDRVKN
EVSSMVDIISFAVPDDNPPVAPKTNVPNFDQPLMQNTSAPPAPQQPQPQQPSNSQLLSQLTAQPTGFYNQATGFQPPSIV
APQPTGFPGQNASLRPQATGLQPNPQATGYTGPRPPMPPMPAGFGSSLSPSQTGAPPLAAQPTGIPGQWGFVNAPATGLP
NIEALKQRLMPQPSREGGYTTAGLAGNATIPWAVTKDEKKIYDQLFRAWDGLNKGFIGGDVAIEIMGQSGLDRQDLERIW
TLSDPHNRGRLNMDEFAVAMHLIYRKLNGYPIPNRLPPELIPPSTRNLDDSIGAVKSMLSQDAEQRKVSGAFFQPQKTGV
SYLKTHSFRTGSASPGLGRKDATVFKNNDDDVVAYKSSARRRAGGTPSPSPSSTPAEKVDNDLSVEQLKKKIRETQIMLD
ATDFRDENRAEEDEVLNRRDRKEAESLMERIRRVQDDIDTDLKAAFRNADSGAERRALRRQLQAFQDQLPELASNVRKLE
RSIADSKLELFRLKDAKLHPGAAMEIIGTGPGGAVTEADRIKARARARMQARAAELAGRPAPQADDGSAARRLEEEKATV
AAERERHDAMTRDVEESVKEFSQSLEDSLRDQDENSTRDHERRRWEEALGVEDQIRDLIFDLQRNRRTAKVRKEEERAMR
ADNSSYLQPQARNRSPVNDDGRRRTSPLRSASASPSFAGLSHEERVASARERAQKRIAERMAAAGLRPSSDASESFPERQ
EREKREKEERRRRAEEEDAKREAERQKRLAQEKSPVTSPPPKPSSKKPPPPPSRKVRTDVTESVEAKKAEDSVVASKARA
EQEEKERALKQEQEAQEAERKQLEDEAKRQEEELAREKEAAQARLRALEEQVRQGKIKKQEEKRRKQQAEKEAKEKEARL
AAQRAELEAAQARERELQRQLENMGEEESSSDDEGPIEITPQTSTPTQSQVLPAPFPQPSPPTAALPVPAIQEPDQDVAR
EPSPTLPSPVETPEPVKQTLPPETESRNPYFRQLSQQSAPSAAQPTHEMQSTNPFHRLAQQESTSKSAFTTDATVPGPLE
RKSRVRPEEDDWSAAESENESDEDDDRVAGGSAKQLASILFGTMAPPRPLSAMDEKTESKAQSPVQNAVVTPPPPPPAPE
ADDSPEIEAEREIADMSPAAPDDAGFYTPPSIPPPPPPPMPGMEASAGAPPPPPPPPPGDAPPPPGGAPPPPPGPPPPAP
PGPAPGPPGREAGRGALLADIKAGKGLRKVVTKDRSGVATAGRVL

>PrubPan1
MQQQQQPPYSQFPQGQQPPSIQQPQPTGFAPQPTGIAPQPTGFAGQPSPFGSSQLQPQATGFPAGQLQPQFTGFPGAAPQ
QPQQPQAQSFQQQYTGYPPLNQAQQPPPVPQIPTRFKTSSDIANSFQDAAGSGAPPQVPPKTGSKIPSIRLSFITAQDQA
RFEQLFKSAVGDSKTMDGDKARDLLLRSKLSGADLSKIWVLSDTTKSGQLLFPEFALAMYLCNIRLTGRDLPSSLPETIK
NEVSSMVDIISFDVPDTQPPPVQQRTNVPNFDAPLIENKSTPPVVQQPVPQQPNNATLLSQLTAQPTGFFPQQTGIQQPN
QTGFPGQNQSQFLQPQQTGFMTNPQATGYTGPRPPMPPMPTGYGSNLSPAQTGGMQGLSVQPTGLAAQPTGMPGQWGFIN
TPAQGLPNIDAMKQQLMPQPGREGGFSAVGLSGNATVAWAITKEEKKIYDELFRAWDGFRKGFISGETAIEIMGQSGLNR
KDLERIWTLADPHNRGRLNMDEFAVAMHLIYRALNGYPVPSRLPPELVPPSTRHLNDSIGTVKSLLSQDAETRKATGAFL
QPQKTGVSYLKDHSFRGGAAGASGAGRKDATMFKNNDSAGGYRSSARRRVGNEARTPSPAASGASDEEYSVEQLHKKIRE
AKVMIDAADFEDENRAEDDDALDRQDRREAESLMDRIRRVQDDLDTHPNAAFRQVDSGADRRALRRQLQSFEDQVPQVAS
DVRRLEREIADAKLELFRLKDAKAHPGGASNIIGTGPGGTVTESDRIKARARARMQARAAELAGRPAPATEDDDGQAARR
LESESTNVKMERERNDTMTRDVEESVRDFARSLEDSLREEGQNSTREHEKRRWEEALGVEDVIRDFIYDLSRNARTANIR
KEERERPSPDVQSRASPAAESAAARPSMPPSVDSSSSLPGSTHEDRVAAARERAQKRIAERMAAAGLKPNDATETLAQRQ
EREKKEREDRVKRAEEEDAKREQERQRRLAEERGGPSEAAPKAAGKKPPPAPPTRRARTDSAGQADAKKEEESKADQAAR
EQAIKEEQEVQEAETKRLEGEASQRELEFQREKDAQAERLRALEEQVRQGKIKKQEEKRRREEASRQAKEQEAMLEAQRV
ELEAAKERERQLQRELEGLDESSSDDEGPADITPQYSTPTQSQILPTPPPVPTIAIPEPAAPESVPSEVSSPESSRGVPA
VAPDAESKNPYFKHKAQPSEPTQATSPPTTAQSTNPFHRLTQPEPIKPTFTGAAPLERKTRARPEEDDDWSAAGSEVDSS
DDEDDRPTGGSAKQLASILFGTMAPPRPLSAMDEDVSPSKYTTPVQESPVAPPPPPPATLPPVPAIPSPSDSASPPAAPS
AVPPPPPPPPPPPGGAGAPAMPPPPPPGGAPSAPPPPPPAGIPPPPAPPAAAGGAGRGALLASIQQGKSLRKTQVNDRST
SSSAGRVL

>HcapPan1
MYSNTFYGGSSSRPGPTGFGQQQPPPPQQQQQQQPQQQPFPGFSQPQQQNLQPGAFMPQATGFAGSNPMQQMQMQMPMQQ
PQPTGFPPSHQFTGFPLQNQQPPSAATAVTQQQLSAPLPNPPHETGMTSTQIAHSFAQPATPAVPAQQHASSGSKIPNMR
LSFITAQDQAKFEQLFKSAVGNNQALDGETAKDLLMRSKLPGSDLSNIWVLSDTTKSGRLLFPEFALAMYLCNLKLTGKE
LPSVLPERIANEVSSMVDIISFAVPDDRPAPPQTNVPKFDAPLMQNASAPPAPQQPQPQQPSNTQLLSQLTSQPTGFYNQ
ATGLQPPSIVQPQQTGFPAQNAGLRPQQTGFLNNPQSTGYNGPRPPMPPMPTGYGSGLSPSQTGLAPLNAQPTGVPGQWG
FVNAPATGLPNIEALQQRLMPQPGREGGFTTQGLSGNATIPWAVTKDEKKIYDQLFRAWDGFNKGFIGGDVAIEIMGQSG
LERQDLERIWTLSDPNNRGRLNMDEFAVAMHLIYRKLNGYPVPNRLPPELIPPSTRNFNDSIGTVKSLLSQDAESRKSSG
AFLQPQQTGVSYLKNHSFRSGSSTPGAGRKDATVFKNNDDAIGYRSSARRRVGGGGTPSPSPSPTPERSDDDVSVEQLKK
KIRETKIMLDATDFRDQNRAEEEEALSRRDRREAESLMERIRRVQDDIDTDPKAAFRITDSGAERRSLRRQLQSYQDQLP
ELASNVRKVERSIADARLELFRLKDAKAHPSAAAAIVGTGPGGTVTESDRIKARARARMQARAAELAGRPPPSTDDDGAA
ARRLEEETASVKAERERNDAMTRDVEESVKEFTRSLEDGLKDVDENSTREHERRRWEEALGVEDTIRDFIYDLQRASRTA
RVRKDERTASSQRSVSNNRYDNASSNGDTLPVRPSQPQSTGSPSLAGFTHQERVTSAKERAQKRIAERMAAAGLKPNSDG
SGETLLERQEREKREREERRKRAEEEDAKREQERQRRIAEEQNGPPVKAATTGKKPPPPPSRKGKADGVGPAETRKLGDL
KNAAREKAEHEGREKALREEQLAQEAESRRLEAEARQQEDELAREREAAQARLKALEEQVRQGKIKKQEEKRRKQLAEKE
AKEKEARLAIQRAELEAAQARERELQRQLDGLDEEESSDDEGPVEVTPQNSTPTQSAVLPSATTTMALPPSFPRPATPPP
APFEPELASEVASATSTSIPSPESVKQRVAADTESRNPYFRKMAQQQESQKSAFAAAPLPGPLTRKSRARPEDDEWSIAE
SENSSDDDDDRPAGGSAKHLASILFGTMGPPRPLSAMDEKPESKSATPVQESPTVAASPPPPPPPPPSEPAPVTALPPAV
AAQDVEEDDDDDDENDFQDAPSMPPPPPPPPVPASFADAPPTAPPPPPPPPLPVGGAPEGPPPPPPPAGDAPAIPKAAGP
DAGAGRGALLASIQAGKGLRKVETKDRSAASVSGRVL

>PjirPan1
MNTNPYSTPQIENLQRATYSGDSQQPLHAPAARDLAFSGLQTGHLSGSINSENIDTRNMPYFGEGGSIQAQTGAPGTQIG
ASLLSGRKTGKMRLSFVTSSDQARFEDIFRSAVGENIVISGEIAKSIMSKSCLTPSVLAKIWEHADTTKSGQLMMPEFVL
AMHLCSMAMSGKSVPDKIPETIYDEVFDVVSSILLSVPDTSPSSWGKNAQNMKTSGSSQHGAPGLGGTQVIQPMQATQGQ
GGLQSSQTGPISQVAGFQTPFMQMPGGFQPLSPLTSNIQPQIHTGSAHYTDPMHSGMTGVSNYGMKVDNTAIQGQWSGAN
IVQRKTSGIYALQSQLMPQTGRKEGIASVDMSGASQSTWAITKDEKQVYDNIFKAWGGLNTGFIDGKTAVEIFSQSNLSK
KDLELIWNLADSENRGKLNIDEFSIALHLVYRKINGYEIPLKLPQELVLQSSKNFSDSVSQVKSLLRNLNSHEKKSFSSQ
ITDYTKLQSSDNDPFEIYSKNISKYKQDNYKIEHISDFHKKESLKNFDSFLVTELKKKDTGQLDKFIKNREEIPDITNIQ
NEKYKSEIKENKNEIKHLYRQIRHIQEEINNHPDSSLLLLDLNEKHVTLKYELEDLSDELPSIISRIRKVQQEIADAKLE
LFKLQDVKNYPESNAKIMNNKETTDSNKRNTEAAATLRAQMAILTGDLTSSKVNDYDRRYSEAVFNINKEKESNENTISS
IEESAEQLKNDLEYKLKNFKEKFLSSNDERKKWNEGLNVQNEIKEFISDLKKTYKPQEKSNSNFENKSSDISISTKQSII
DFSKKPLSNVTHKHDSTYTSLSIDKNKDKAAWIKAEAERRMNERLAAMGIEPYKRLSGSNDSLIVNEKQSDIIKEAEERR
KKDEEYQKERERARLLRIEKENKNSLSAGSDKQSTFIDQTSRNSKNNQNILDMHSKILNEKFQEKDLTEEIVQKERIKKS
KDTKSRNTKKTSEIEKKQKKNSLQHDLQMKEERLRKLKEEMKAKKQEEILLRRKQDEMEKEIKRLSLENNEDYQIKKNDQ
LKAQTQYTSETNPFQYNTTELHTSSNKLNNPFSTLQNQNKSDSSLDTLHTASSTRHSSPHMQPISKILHSNYQTDSNTWS
ISQSTSDNDNSDDSTTAKKNPSQLASILIGAIESGKGSPYLIKNDSPKTSTTELFETPSHYLPSLGRKSPSSPTANRDAL
LNQIQKGTKLKKTPAIQPRSSSIVGKHYPPQVFTHFFFISIFVLSYRLQEKHHKKMTNIPERWELLLLPEGKKKVTFDID
PKVPNAANITVLNEDHTLGNMLRAQLLQDERVLFAGYRVSHPILEHKFVLRVQTEEGYEPRDAVSNASRDLLYQLTQLRN
NFEREWELKKVAEDYME

>SpomPan1
MSYPNQMNGSMYGYGANNGVQPGFDSYGMPINQGGMNYQQQTYPYQQPYQPDGYAGNTMLPFQQSQPATQFNNGFGYASQ
PTGSVADYGQQQQQMYGYNGMMPQTMNNTGFMQPQQTGAIPGFAPQPTGFVQPQPTGFMSQQPASFMQPQRTGGAGFIQP
QRTGAMPAYQPQMNNFMQPQKTGGFAPQATGFMQTQPFGAAPSFAPQPTGFVQPQQTGVVMPPQPTGYLQAQPTGPFASF
VQPQQTASFMPAAQPLKPQKTGQIHNSKAMDTRLSFVSAADQAKFEQLFKSAVGREEAMSSEIGKAILVRSKLPTVQLSK
IWRLSDTTRSGRLLFPQFVLAMYLCNLGLTGKPIPDKVPDGILNEVNAMVDAISFSLDENYAKPTQPIPQAAAQQMAAQM
FGGFQQAAGIPSQITGFQPQAMMPQRTGMQPQMTGFQQPMIPQRTGMQPQMTGFQQPMMPQRTGLQPQMTGFQQPMVPQR
TGMQPQMTGFQQPMMPQRTGLQPQMTGFQQPMVPQRTGMQPMMPGLQQPMAPQRTGMQPMMPQRTGMQPQMTGFQQPMAP
QRTGMQPMMPQRTGMQPQMPGMQQPMAPQRTGMQPMMPQRTGMQQPMAPQRTGMQPMMPQRTGMQPQMPGMQQPMAPQRT
GMQPMMPQRTGMQPQMPGMQQPMAPQRTGMQPMAPQRTGMQPMMPQRTGMQPQMPGMQQPMAPQRTGMQPMMPQRTGMQP
QMPGMQQPMAPQRTGMQPMAPQRTGMQPQMTGGPMLPQRTGGMAPQPTGMPGQWGFINTPLSNLPGIEALGQQMMPNAPS
GGLNNTFQQKKDIPWAISKEEKRIYDQIFDAWDKERKGTLGGNAVLEIFGQSKLTRTELEHIWNLCDHGDKGSLDRDEFA
VALHLIYRKLNGNEVPAVLPPELIPPSTRNFTESLNQVKNLIKNDTSNRKPFGAENQSKLKKNSFYDNPSETTEKDATLY
RHNDSDASAYVSSARRRDFKEEKIESAPPIINDIDSEIASLKKRIHEKSLVVNALEDKKLAATPANDVQNDSLIYRIKSV
QDEINRLSTSNKSPEVASMNVRLEELSTRVSKMLSDINEVDHTIASLSLKLFQAEDTKNSYDQTSPEATQERNRTISSKL
AEMEKQKNESKAALEQMKNYVTNIENNIRAKLLPSAANDDAWLSQNVVDESVTRVVKELPVPAPAAPQTLNPPSVSTVQQ
SKPIESNTHTPEVKATSESPSASSNLEDRAARIKAEAQRRMNERLAALGIKPRQKGTPSPAPVNSATSTPVAAPTAQQIQ
PGKQASAVSSNVPAVSASISTPPAVVPTVQHPQPTKQIPTAAVKDPSTTSTSFNTAPIPQQAPLENQFSKMSLEPPVRPA
VPTSPKPQIPDSSNVHAPPPPVQPMNAMPSHNAVNARPSAPERRDSFGSVSSGSNVSSIEDETSTMPLKASQPTNPGAPS
NHAPQVVPPAPMHAVAPVQPKAPGMVTNAPAPSSAPAPPAPVSQLPPAVPNVPVPSMIPSVAQQPPSSVAPATAPSSTLP
PSQSSFAHVPSPAPPAPQHPSAAALSSAPADNSMPHRSSPYAPQEPVQKPQAINNIAPATNLGTSQSFSPRMGPVNNSGS
PLAMNAAGQPSLAVPAVPSAPSNHFNPFAKMQPPAPSPLQPSGHDSDNWSQHGDEEEEDSEDDIRSSKDAAALAAKLFGG
MAPAHPVSTPPVRPQSAAPPQMSAPTPPPPPMSVPPPPSAPPMPAGPPSAPPPPLPASSAPSVPNPGDRSALLQQIHTGT
RLKKTVTTDKSKPIAGRVLDASDGNSSAWYGNLS

>TreePan1
MYSNSNAFLGGNSPRPGTQPQQQYGGSFNNLGPGQQQQQQPSPFAPQPTGFGQQPLQQQFTGYPLQAQPTGYQPMPQPLQ
QQYTGFPGQGQPPQQQQQFPTSSAPPMPSIPPQFQQQFQQQQQQQQHHQPPQQPQQLPQLQQQPQPTGFAEVAASFQTGG
TAKPQGRRGEKSQSKIPNIRLSFITAADQAKFETLFKSAVGDGSATMSGEKARDLLIRSKLDGESLSHIWTLADTTRAGQ
LYFPEFALAMYLCNLKLTGKTLPPTLPDHVKNEVSSMVDIISFSVADEGPAGSQSNNAPTIEQPKPQPPPASNSQLLQAQ
MTGFPGAQQQGFGGQSQGLQPQPTGFGNLQNPQPTGFNGPLPPLPPMPTGFGGPASGGMIAPLNAQPTGVPGQWGLVNAP
ASGLPNIDALQARMMPQAGREAGSFTTAGLQGNAVIPWAITKEEKTRYDALFKAWDGLRKGYIGGDTAIEIFGQSGLEKP
DLERIWTLADHGNKGRLNLDEFAVAMHLIYRKLNGYPLPNVLPPELVPPSTRNFSQSIGTLKSMLHEESDLRKNSGAALL
PQKTGVSYMKARSFRGGASPAAGGRKDATVFRNDDEEFGYRSSARRRLGGASPRAESPAASSVGSNDDLTLDELRKKIKE
KQILLDAMDFADEKNHEEDDILDRRDRREAEELYRRIRRIQEDIDAHPDAALAVGNSDAEARALKRQLQKLTDRVPELAS
QVRKTEKAIMEARLELFRLKDAKAHPGSASAIVGTGPGGAVTESDRLKARAKAMMQQRTAALTGKKIESTNEDFDAPKRL
EEESIRVRNEKESNERMVHDVEESVREFSRSIEDSLNEAGKDNSSEHERRRWEDALGVEDEVRDFIFDLQRESRAARIRA
QEKRSGRSTTADEAPRDRTAPAPQRNESPASTSRTATPSSTTGGGSYSSYKTPEERAAFIKQQAEQRMAERLAALGIKAP
TKSGETAAQRIERERSERAAKLRQAEEEDARREAERQARLAEEQGIPPPAAEEPQSAAKKPPPPPSRKGGKSEADAAKKA
EEEAAKAAEEERLAQEHAQQQRETDEMRQKVREEEDEFAKEQREAEARLKALEEQVRQGKLRKEEEKKKKKAALAEAKEK
EAKLAARRAEIEAAKQRELELQRQLEAMNEDSSSSDEDEGQQQVTPQASTPTPEQRVSSPPVAPAPPAPPAASIPSPPPV
PTVVTSPPAETESKNPYFKMMSQSSEASSPAVPKETPAAPAPDVSTNPFHRMTQDIKSAPVPTPAPVQPWSRKRADSDDW
GSDRDSEDEDSDDDRPGGGNAAQLASILFGTMAPPRPLSAAGRDSAHSTPAPANDAIASPPPLPTGTPVGAPPPPPPPMP
DAGSPPPPPPMPPMGGPPPPPSLPGGIPPPPPPPPPGNAPALPAGGGGRPAGFLGEIQAGKALKKTTTKDKSAAAVAGRV
LE

>PgraPan1
MQGNYSFLQQDPRFLQQQQAAAQAQSGNLNQQQQQQQQQQQQQTGYLQAQRTGYVQPQQTSGFLQNQQTGYPQPQQQPGS
FLQSQRTGFVQSQPTGFAGGGMIRVQPTGMALPPQQTGFGLQPQQTSFGGLQPQQTSFGMQSQQTGFAMQPQPTGFGIQS
QPTGFPGGSQFNISTQFSSQQPQNLGVPSPQNAPSRFMGGITAQPTGYPMGFRGQMPALAASSQPFLNTFMPAPGAQQPI
GMGNFQPSQMQFAQPTSQFSGMSLQQTFQQQNQQQIGQAEVKVPWKLSTEEKKSYDQIFRAWDQTGSGFIEGKMSTEVFA
QSGLPREDLMQIWGLADVENRGKLNLAEFHVAMGLIYRRLNGNPIPSSLPPEMVPPSARDLDNSVDFLKDLLKKDNSRAT
GEAYAKHTLGPVRSLHGARSSPNLHKDATMYKHDEVDSSSTYKSQSRHIDRRTVRHAGEDKATANLDDIKRDLDRTDSML
ESSRQRDNDQSHLDHDLEDLQYRIKRLQDDIEYVSRPGRRSEANDQERRKLERELLRLRHEDLPELEAKISDRDRQRRKE
SQAYSRQRDQRNNRNRFDSDRLSDSNDDDHRRDSYPDRGYLKGTYERDVPSRASERGFRDTPSRSSYRDTPSRSSAREVR
DDRDDRAYDDKRSPSSPSTSITKSPPPPPPVSAPPTKTMTAEEKKAFIQAEAQRRIQERLRSLGIGGGSSAPAVDNSVNS
RLEQEKQEAALRASQADQEAAEREKQRQIRLEEERLSRSQNQEKMDAKSNSKGPPVSAEAAPPANVNKPVESDLSAEEEA
LLKKREDALAKEKAARLARIKQLEEEEEESRRLEQEFKEKKAMFASRSAPSPSVVKKPPPPPAPRSRAPPPAAVPRSASQ
VKLPPSLPQSVPPSSQVASTPTIAIGLAEEPSTPFISQVPPAPPAPPAPPAPPAPPAPQLAPAPSLPSVPQAPPPPPAPF
LTTQAPSGSTPSTNPFHRLSSSTSNDSPAPATPASFPATLSANNPFFKPTGATTPTQQPSVSPQPSFRPPPRPQDSDDEW
DAAKEKDDDDDDSDDEGAATARKARQGLAEALFGGIMPSRPQSAAANPSNPAPPAPPTPPSAPPAPAAPAAPKAPILPMS
SAAPADRGMLLGEIQSGKRLRKAQTNDRSASGLAGKVIGEDPSSQHHPAASVEADDKRRSVDWMGGMAADGMRLPSPNHQ
PSLTTHAEESTPPQEEPLQSTGAEDCTKNFDMSQTIRVRSLYAYVGQGEDDLTMDVNLVIVAHPSRVDEDWMYGSVEATG
QSGTFPKSYVEEIKATWGKALYDYSATSPDEADLVENTKVAVVDSSDLDWFKIEDRGKIGMVPAAYIELDGYITHHANTY
QPPHRPPPPPPLLLTPPSQSSTTTTTTTTTLHHQPQTAASTISSPASLVHHTPFPSMSATIDPEPPEQNSKQPSMDSPRP
SQEPASDSDSEEHQMIAANPDRLQLLAAAGLVQRPITHRQQKLPPLPPDLTSSLSIPFLPTVPVDTDPQQPTTTRSRTPS
TSTARDCESDNDDPLSKMEAAFARYLNIQRDLPCSAGLSVSSSTQQTSRNRNTSQTVSGNRPSSEQLKSPRSQGFRCSSR
HRPSSSGSSLPSASSGFRSWLSGMSKSVSAATNPSTSANTWMPDRRQSSTGGGCTPFGNHSPRPSISGPIHPVDDHHPQP
RRPSTANNIITPSTTPSPQANGRPGNSTWSSMMNPKTLSLYPEKEKNRQEAIHELIKTEATFVENCQILSQVFYRSLEPM
IGVRAATIVFANIEEIMLFGTTFLSALERRQVESGSLVQAVGDIVLDYMQGVDVFRPYCSNQANASRILSHLKLKPSIAN
RLNGIRVKGLELEHYLLQPMQRLTRYPLLISQIMKYTDEGSSDYNRLANALKKVQEVLTTTNKTIGEQENEIVLVTLSEQ
LTIPGSDAKLNLATMTRFVGRRRLIREGILTKARSRKTFRAYLFNDFFLLAKTTTATGLLESSPGRRSQGQLVMYRAPMA
LEESQLLVGKDDHSLVIVHNSETFTLKTPDGHRACAAWIADFKAARKEVFKVLASRRSKRASWAAKEAEQEEEEEKKKRR
TREGGPDSEGLIKRQCSGSELNQKKAAVTRAVSAEPDVLNLLWSHSSSNPGHPSNLPSLNRSSIRLMM

>CneoPan1
MQSNQWGQYPYSQQQQPSFINSQPTGFPGAGLQPMQTGFPQQQRPQQTGIVGAQPGQNYAFLSQPPSSNFRGNGLAPQMT
GFPGGAGMVSQQTGMMPQQTGFNATANAGRMMPQQTGFQGGMMSQPTGMMSQPTGMGLTPQQTGWQGGAGLMSQPTGVGR
LQAQPTGMPHDPRLQTMMQSFMPSNMSQPFSSGVPQFAQSSQPLQQTFQSLLQNPSVNTPKIPWTLSRQEKKDYDQIFRA
WDTKGDGFISGEMARNVFGQSGLSQDDLMKIWNLSDVDNRGKLNLPEFHVAMGLIYRALNGNQIPDKLPEELVPASMRDI
DSTVNFMKDLLKHESTSRPGTASPAYSTPASASKDALLYKHSDEVPSTYKPSSRHLDRKSVRYAGEDPDAGLKDIRRKLE
NTSSLLEKSAEKSAEDEELEEEIETLQYRVKRIQEDIEYTSKGRRTAEKDEERRKLERELLYLMHEKLPELERRQERRRE
EKAMEERAGVRRRDERNKTHGRFDDRDRDRDEYERYRGTYDRERDRSRERDRYDYDRDRRDRSRDRSRDRYDRYDKYDRD
RRDDRDRYDRERPRSPTGARSPPPAPPPPSASATSTSAPPPPPAPTSSSSVPSTKSMTPEERKAYIREQAQRRIQERLKA
LGVSSEDKEEEVDTSVQDRLEKEKQEAEEKSRKAEEAQKERDEARRRRLAEAGGGAAEPKSEEKPTEPAPPLKSAMKKPA
APPPAPTSRSKAAPVPPPSRAHPAPPAPTAPVPPAAPTPPTPQPPTPKPEEDDPEELELRRREEAAAKAKAERRARLEAL
QREEEEERRQEEALLAVRKNRSLGASPVPPAAETPKEEARSPAAPSPAPPAPAAPPAPPAPPAPPAESGEPEWEDITEKQ
VDESDSSDDEYTTSRAGRQGLAQALFGNIMGGSSPSTSRPGSAAPQAPKEPPKALANLGGGNPEQGRGALLSAIQGGARL
KKAQTVDKSGPPGVGKVIGDAAPPSHIQETPREHAPPSPEAAPAPVEERAPSPAPPSEDSFVSGNPNRQSIDWYAGLAAD
ASHPAASVGETSMLEPPQEEEEEKEQDGYEQIEKPHVQIEGEDDLEEFDFATTIRVRALYEFVGTRDVDLSFKEDVVIEA
HPAKDESSPWWYGTVVKDGSKGWFPKNYVEHIQAVHAKAIYSYAAGDPDQLPFAEGDILEVVDRSENDWWKVENTGIIFL
VPAAYLEVIDGVVSAHGARDGNLGVSPEPAAPTDTDAQPMSTIPEVTNAMEQLKLPAEGYQGAEISDSLQPTEDSHRLSV
HSIPPPLRSRPRAISTLSIASTAMSHTPSFITDNEEDEGESSSDDSILSFWSSDESSSESEDVNEPEEEPPTDDRVADIE
KPKKERRAAPKPPKKETDAEKEVERKKREEQRQAILAATGLQLKREPSGAPAQRFGRVVSRRRPAPNVPGRKKRHAPAVP
EGKSKKLPSLSSKELQSGRLETGDAYARYEAFLAQSAQVQSKPLPRPEPVRAESRPSSQVLSPQLTGPAEGAALSSASTT
TSLPTSTLSLGKETGGKITGFFKSMMAPHGHEPKRPSISGPTITRVDEPPASPAPGSGIFTSSEEVDAGFGKTWSSLVEP
SVLETMDKRERKRQEAIFEFIATEIGYNRDLQLIVEVFYASLLPLLDEKALTVIFANIEDILLFNTGFLSALEERQKAAR
LYIDRIGDVLSFLNEAGVYMTYCVNQHQAIKLLQSLREEKPELDAHLRHIQATNSSIRGLDLSHYLLIPMQRITRYPLLI
KQIIAYTPYDSSDLPPLQSVLHAVEGIVSRINESVREAEGQERLRVLSENLWIGGEGRLDLTAPTAFLGPRKLIKEGPIS
KAKSGRKLSMVLCNDIIVLLEDKSLYRMPLALHEVEVRQTRDSTGFALKADQRRGGDTIALRAASASDAKDWMRKIDKAR
KRVLTTNRKTRARR

>UmayPan1
MQGHGWARPQQPQMTGYPQQQQQQQQQQQQQLGSGFLQPQQTGYPGMSQFQRPMQTGMPYQHQQQQPQQGLMPQQTGMMG
GMGMQQARPQTTSSFLSPGPTGMGMGMGMGMTGSGLQPQPTGYMGGLQPQQTGYVAGGGLQMQPTGIMPQMTGMPIRDPR
MQLMSTQFLPASQPFSGAPVAGNMNFSQASVQPSNFQSQIQNLSQQQQGSKEPRIPWALTKEERKSYDAIFRAWDAQGTG
FINGEVAREVFGQSGLETEKLMQIWHLADVGNRGKLNINEFHVAMGLIYRALNGNDVPETLPRELIPPSAQDLNDSVDFL
KDLLKKDTNVRHSTGLNIPEAGSNSGASYAKARSFHENPVAPKKDATAYKHDDTDVPSYKSSSRHLDRKTVRYEGQSATD
DLSEMKRQLENTQKLLDKQGADDDEDRELEREMDDLRYRIRRVQDDIEYYNRRGGRDSADLRRKAERELMHLMHERLPQL
EKRIEAKDSRQRERELDQSRARDRRNDPYNRYSSASSDRDRGTSRSGSALGDGEYLRGTFDRDGDRRRDDDDRYHRRDDT
SDRDNGRSTSSSASQPPPPPPAAASAKPAAPSPAPSTPTASLGPPKNMSAEERAAWIRSEAQRRVQERMRMLGAVAPAGP
TAVDTSVEDRLKAEQAEAAARSAQADQEAAAREEARKARLEEHRLQTEKSSLATVKKEIQEAEKADNPPPAPIVQAAKEE
IDDQEKMIRRREEVLAKEKAEREARLKRLEEQEEEARKQEEAFKERQSMFNSGSKSASSALPPPSRKSGKSAAPPPPPPS
RSRAAPAPAAAAAAPPAPPSTLTPPEVPAAPAAPAQPSPTHSAGSSTNPFHRMQQGAGGAAAAGSQTDAPAAPAVVAPGG
GTNPFFRSQQPASDSNLPPASRATPPISAQPTGSTPKSGSRTIHTAPKHDDDDWEESDKDEDDDEADGPGSSTRATRQNL
AQALFSNLIPSSGRSTPPASVPSAPAAPPAPPAAPPAPAAPAAPVIKPAAGPVDRGALLGQIQGGLKLKKAQTNDRSKAL
VTGSVIGDASAPAQKYVPPPSPPAALEASSAVAERYVDESAPAPPAPPAPPAPSMPGSFDADAGAEDFTSGNANRQSVDW
AKSLANDQANTKAAFAPDEPSVREEAEEDSPDEDEGPENLDAGRKFVNGHVGIGEDDVHGFDLSRTVRVRTLYSYAAQRD
EDLSFDENDVLSAHPAKDDDSAWWYGSLVSGAKKGFFPRSYVEPIDKPAKAKALYDYSGASAEEASFAEGDTLNVVDQED
ANWWRVDVGGPKILVAPATYLELSG

>CcinPan1
MSQWGQPQQGFQYPMQTGFQPGNPQFQQNVQFQPQGPQMGQQQPQFQPTGQGFQQGGFGAPGGGLQPQPTGFPMQRPAGF
QQPQQTGFPGGQQMPLQAQPTGFVGGNFGQQQAAPPPVPPLPQQFQQQNQGGPMQGLQQPQQPNRFLTTSPGLGAGLVPQ
ATGFPVRTGPLVPQATGFVDPRLQMMSQTFMPMNTSAPFTPGGMPQLPPQQNLQQSFQQYNQDQRGTATQQMSWALSKAE
KKNYDRIFRSWDTSNSGFISGQNALEGFSQCGLPQAELAKIWSLADIDDRGKLNIAEFHVAMGLIYRRLNGNPIPDVLPP
ELVPPSARDLDSSVDFLKDVLKHESRSKSPSSIDSPVSRLKSRSFNSSGNSLEGRDATIYKHNDTEPPGGFYKPRSRHVD
RDAIRRTDDDSPSSDLTDMKRQLANTAHMLDRESEAHAARTREDEELDQEMADLKYRVKRVQEDLDYNSRGPRTAAKEDE
RRKLERELLSLMHERIPEVERKLKAREERKERERREWARNRDRANERFGRFDAKEDSYSRRYDDRDRDYDRPSSRNYDRD
RERDRDWDRERDRDRSYRRSRSRSRSRDRRDRSRDRDYDTRSPPPRSGASPAPPSLRPDSAASRATPKPVRSPAPDLKNM
TPEERRAHAQRLIQERRIALGLDVAPSPTPVDTSIEDRLQQEKKEAEEKAKAAEKEREERERARKERLEREKAAKEEATA
PPTVAVTPPAPTTAPAPPAPTPKAAPPPPKARGAPPPPPTRSRAPAPPPPTRAAAAPAPPAHKEPEVDPEEEFRAREAEL
KRQREERFRQRMKELEEEEERLAKEEEERIKARIEALKQRQAAKPPSPPPAPAAPEAPPAPPAPPAPPAPAPPAAAAVSA
PVSAVSPPVEKSTNPFSKFMKEQGGAAAAATSSPPAPPATTSTTNPWARPQTAPPPSRSPAPPAPKGSYHIAPSSNTDDD
WDDIKEKDDSDDSSDEDEIDKSRAARANIAQQLFGSMLPRPQSAAPASTGGRSATASPAPLSAPPTAPPAPPAPAPPAPP
APAAPAAPPPPAAPRAPAPASGPGDVGALMASIQGGLRLRPTKTVDKSRPAVTGKIIGDAAPPEHINNAPRPASPPTPRQ
EYTSPAPIPEAPAVNDESSSSQPSHNRGQSVDWMSNRAAADAGIAPVPQLPSMAEAEEDDYEHVEVPTEAPIPAIQVDEP
ADPSSELMNDIDKSIEHRVRSLYAYEGDGPEDLSFAENVILTAHPSKTGGDWWYGKTVKDGKSGLFPKTYVEVVRPFKAK
ALYDYAPENPDELPLSEGQLVSVVDNSEEEWWKAEKDGVVLVVPAAYLELVEEPTELPPTTPSRMTLSIATESQSSTSVD
HSFSPRKGEESLNAPENAAKQEAPDDSQTSSVGDSTDVDAETGSSDSEYLSFEESDDDDNDAQLEDTEEERMARERERQM
VLEAAGLIVKTIDGVKPPPTKLTRTRSKAHRRPVSPSTTSSPPKRRAPPEAPVRRKPRPKRLLSTDKELPPIPIEIEEEQ
ESAKPMDPVVQLDDAYARYESFKNQQMESLNINRLSVISTDSGSLRSLSPTVASFTLVQPPSPGATSSTFSLGSKENATP
HKESEPQQDKYRSHFRHYFSRSRTPESTETTPSSIRKLQISGPMPLGSVTPASKSAGASPRNSVHGGAALPGSPKSLQFQ
SISVVRPGTSGDHLTVGQPLSAASTVTPGVDSPSRAASPTFGTSWASLVDKTALEGIPSNERKRQEAIFELINTEVAYVR
DLQLIVEASVFYSSMLDILSHKEITVVFANVEDILLTNTAFLSSLEERQKECRLYIDRIGDILVNHFPNMGVYLEYCVNQ
QQANKVLQSLIQSKPALVEHLNKLKENPATRNLDLSSYLLEPMQRITRYPLLIKQIAHYTSASESAEISEQKAIAEAKEL
SEKLLDSINETIRDQEGKETLKKLSEGGLWIGQGRLDLTAPTRYMGARKLLKQGVVAKAKSGRKLKAFLCSDILVLTDQS
GRNLYRMPIPLAHAEVKEITGTLRDDTGFQILQPYPRGGESINLKAASPKECKEWIKQIELASRRCRHAEERAIRKGYHS
TPRR

>BdenPan1
MSSISAQQVFMQSGLPTTTLAAIWNLCTVNGGQTLTFAEFALGMFLAKLALSGSPLPPSLPPDVHQQVLAASATSAPGSG
SGPGPGSYSVSSGSRSVSGSYGSASPNIAPLSQPINSPLIPQLTGMSSSSSIASLHGPKQTLQIPQQFQQQRRAWIITPA
EKAQYDVTFKTWDPTNSGYMDGDRAKQVFAQSGLSQNILAHIWSLCDTHQIGKLNSDEFAVAMHIIYKKLNGHDVPVTLP
PELVPPSTRDLNELSAYAKTEASKMQSTRRISPSASLLGINSESFTQKLPRSLSGSFNKDMQDQTRSSVSYNSKADESRR
LESLALVEAKRKEIATIKSKIEADSRECTNIEVKLKNLETQSVFAEENIVELTKVKSKITPHAGVSGVGPPLSAEEIFEF
ERLEKSTLALVDECKQRQLEVSDIKTAALRAKHIRLASNTQASGTNVGGDVANKAAALLAARMAALGVAPKAPLLGASMS
TPLLGTPTSTPLAPSASTSSLVDEISAVDLQKFSRLQELNEIRNRITIYSNQIRSAITIQKASSGLSSSDSWNPSVSDRV
KYEEGVGLESINAISMLGKLKKLRGRAVDTIVTPNTHLRSTHEPIASSFTSDVAYTTTPAISSHPFSANLQANQPFGAVQ
SETPRYPSTFANSHLASPSLRSQSESMANVLAQADAATLAAKKRTFNRTADINARIAAATARVPSVSSPVSTLGSSSAQG
YGSVNASTSSFASTLNLLPTGEASSTDLTTTIIPTAIPTNAISPAGRRPPPPPSSTSRRVLSSPSTTTVPRTTLADLPAQ
SVALSTVSLESKTIPSLVTSTNPFDMFLSEQHNVPLISTSTNAFMTLTGISSTNPFGNFEAKTSVPVLEPATVVPLTNAS
SKEENGASIAMKAIFKREQDEIQRKTDAMALEAQRKTSRTPSPTRIGGTRSPSPASKLSPSRILAPVSDTTASSLESPLA
ATITSHTSVVSQQPSPTATVFSNIPPPPPPPPVQSFAPIQLAVGTGSTKSISASIDSPIPAAGDTTSLLASALASHRGRM
GIASDTEDEAGGGSDWGSVSSRSASPVKQSAKPFNVRAGTIPLSTGILRPQSETTTSPTSLPSARFVENSTDVPETIETI
SIPAVSVGNSAPPPPPPPPPTAADGSVIFKPVSKTGSKVSGGLESTTEKARPTPADVGAKGPNLFALAGGMMGPNALKNT
KKAILNTSTATTATSLSDSVSHTLNMPSSTKTEKTFDINTTHVSKNTALEEWEVLGNAEKSSMADKQASDMVALSQHAMQ
SQSNPNIFASTNNKLIAPEQVQPYDASVRRARLLFDFIGTRADDLTVHAGDIISIESETEEWLFCSVVTDGSSHEESKTS
GWVPKNFVDFITESEMDTRQRISRARVLYDFNAQHDDDVTVTAGLVVDVTSKQTLEWWRVRTPAGDIGLVPRNYLEELSD
THDGNIANVLHADQNDDDSFGGNDSNHHTFHSNTGPHESMPFQSSHQFQSNSANTHGAGSDALGHFGHATTKFALPELSD
SQNAAYKTDDGKKSELLDFLAVDNGCSNYDTVKLARVSSEDGKRADAVCEMIQTERNYVQDLHVIIELFQKPMELFVDAR
LVFANICQILTVNELILADFEKYASGVSSESIGEIFLKYLDDLECYKGYCSNLSNASELLQKMRSETPSLDSFLKVSRST
ECGILPLMVTCC

>PcinPan1
MNPQHYATYNPQQQQQQQQQQFYAGAYATQSGMSAPAMGGAPPLHAWTPPSPQEQQYYDMLFAHVDEQRRNAIGGQQAVA
FFSRSHLDKAILREVWSIADTQRKSELSRNEFYVAMRLISLAQRGEQVSVQKFVQFAAMQFPLPVLEGVPPPPQGMHPAG
GMKQMQHPPQGMHPAGGMKQMQHPPQHPAPVQTQAQQQQEFGAVHQQPPSSNGAAYAVTADEKSKYDIVFQQYDTDRDGF
LMGPEAVALFQMSGLDRNVLRDIWSMADVTQDSKLSLQEFYVAMHLIVCVSKRGLPMPQTLPRELGETAFGAGGASQSMP
GQDAFASQNGFGAQQHQESVPPPKPEGMSAFDSLSTVEDTPLPSLVTSTPRSSRTNSFNHADANASNSHTAGFGEPSVPT
PTGSLQAGFAAPAGQQDFSSFSASRTASITSGAGRDRTNSASSMSSMSSFSGMAPLQPQQQPHQLPPRNLGSNERIQMPV
VESAGFQPPPQTYPGFGAGNFGAPQAPAAAPERPFMGDEEEKKVVGQLDQLNDEVVQTLANVERKQTAIEMLSDKLRDLD
ELRHELVTLVMKREDLRASSTPGSVTTDSAAEEQSRRAVERSLRGLVENQKQLINQLQCDIARHEGELEEAILSAKLQQK
LSLESRSPLIDAVSPPPSTRESSGAGGTGGANVFTGAPLSLDGSNALPSPLAPSAPSISAFSPDATDSSGFNAFSNFDSA
PRSVSSAAPSPAAGLAIPSSSPFSPSPSSSQGATANDSFNAFGDFAAPPSTDVMPSSLADTPGRSPFSPTPSPAAASESN
DFQGFVSAPTSVDGAVPASSPAGASDAAENSPFSPFSPSPSPAATDDSNFGGFSAAPSSSPSAAIEVSGNSPFSPEPSPA
AAATDAAVPSASPAAGLESSPFSPSPSPAATDSAAFGGFETASPSADNSATPAKADDGTASLIFSPVAADSNGSNAFGDF
SSAPASTNNFESAEPVAASEPPTGNLLFSPEPSPAAAIGSGESNAFGDFSATPVSTTSADSAHVTSSEPAAASQPATGNL
LFSPEPSPAAVTGSSGFDSFGDFGSASTDNAASTPGPEKSSGNSPFSPVAADSGHFNGFGDFSSASTPADSASATEKPVE
TSGGSPFSPVAADAAASSFEAFGDFNAAPTSTDSAAAASEPSKSASGSGNSPFSPVAADSSGFDDFSSAPATADSTTTPS
ESKPDNGGFEAFGDFSAAPVSSDSSSTAAGKDASDNNGFGAFGDFNGAPSTTAASDGFGNFGNFN

>ScerPan1p
MYNPYQQQGMGYQQQQQQQQQQPNGFYPQQQQGQSSNQPQGQPQPQQQMAFNQPQATGIGGMPQSFGNSF
SSMPQQPQTGYNNNGNNGSVYGNGNFGQQPQQQQQQVKPQHTGYVPNSSMPMMNTTGTMPPPNPAQQPQL
QSIQPQGTGYYQSANTANVHSVQPLQSQGTGYYVSTPNLISSNQTQQPLQAQGTGYYQSQPQQVPPPQQA
QSLQPLKPQQTGFYLQPQNQAPLEPLKPTATGFVNSFANNGLNNDIKIPAIRLSFITAQDQAKFETLFRS
IVTNGSNTVSGANCRKILMRSGLPPSQLARIWTLCDTSKAGELLFPEFALAMHLINDVLQGDTIPYELDS
KTKNEVSSFIDAINLSIANQDSSANDAPKTPFDEFITAGVQNLQPQPTGYMPQTSFGIPLQSQITGGGVA
SALNPQSTGFMAPTTFNMSMNTGTPGLNPQITGGAPASMQPNITGNALQPQTTGMMPQTSFGVNLGPQLT
GGALQSQYTGGYGSVMPQQSGPASMPNLSFNQQGLQSQLTGLQPQPTGFLPPSNFSATMPLTAQKTGFGN
NEIYTKSNFNNNLIDNSSQDKISTEEKSLFYKIFETFDTQNKGLLDSPTAVEIFRKSGLNRADLEQIWNL
CDINNTGQLNKQEFALGMHLVYGKLNGKPIPNVLPSSLIPSSTKLLDNLKNQLKTEPTTTKEKPSFGKID
ALSYKNNDDDVLPNYRNRRKVYSAKNEEQSSFSSPSAKSVNHSSSTLQTDDISVDKTVEKKTAKPKYAGF
SREINLKNIASLENEIKNISNPENCYDSSIPSDLTSRFDAIIAKLPNLFNEISTIDNEITNAKIQLYRKK
NPSSIIGSGPNGEITENDRKKAKSRALLRARMSALTGKSTESEDSLSMEDEQQSAEIKRIQQENGKNQEI
IKDIRSSISDISASLKSTMTGSNMISNQEFERWEFGIGLEDGVREFLDDLKSNSNKSVTESSPFVPSSTP
TPVDDRSSSPSYSQFKTAEERAAYLKEQAKKRMKEKLAKFDKNRRNVTQSSRSISSENSREQPQQIAGSS
NLVEPRATPFQEEKYVKVAQPTQPVQSTQPVQPTQPVQPTQPVQPTQPVQPTQPVQNVYNAKQESDDEDE
DDEEKRLQEELKRLKLKKKADKEKRLAALRKQIEDAQNESDEEETNGKDNFGGHVNVPQAAPVAPSAAFS
QNSTNAPRSVHAAVTPAAGKNSTGLPSTTMGHNPYFKDASASSTSTFDARAAEMQRRIQRGLDEDEDDGW
SDEDESNNRVAVDNKVEEAKIGHPDHARAPPVTAAPLPSVTPVPPAVPVPQANTSNEKSSPIPIAPIPPS
VTQEPPVPLAPPLPAVDGFQEPPIPSAPAIATAVQKSGSSTPALVGGVLPPPPPLPTQQASTSEPIIAHV
DNYNGAEKGTGAYGSDSDDDVLSIPESVGTDEEEEGAQPVSTAGIPSIPPAGIPPPPPLP

>CalbEde1
MSISSSTPTFKVGLTPEEKKLYTQLFKSLDPENTGVVTGEKARTTFEKSGLPPSILGEIWQISDSNNLGFLNQFGFCYAM
RLIGYTQSGQHPVPGLADVPGPLPKFVNLSLPQQNNLQPQSTNSSFMSSQPNASIPQSAASQDSFAAVSPNDYQKFSQLF
IKTVGSAQGDLDGSRAKDIFLKAKLPTTTLGQIWSLVDRYNTGKLNVGGFVIAMYLIQGLLSGHIKQLPPFLPESIWKSV
EQPQQQSHPAIAAQNTSQSRQVSHSSINSQSTAIRHPTTRDVSSTGEWIVTPAMKQQYESIFNNLDKEKKGRLNPDQVAS
FLMTSKLNQQDLALIWDLADIQNSGFFSKLEFSVALFLVNRKIAGKPLPNVVPDELLVSLKQEPVASHSSTVGSSSLESQ
PQPQHQQQQRQVSDIQNSSVPVQSQSIAKSKSSIDDLVDIFGSSDAAASNTPTAAPQVKPELVQRASSSDLSHAEVPRIR
NTLTGSFKPTSSFGQSLMQQQETRHQSSSSNLASPVEEKKQVQSLSTGERAVSPQPQQQQKSVNYEALRSVPPPPPPPSQ
TQPSLQKRDSAPVPGAVSSPNPYTPSSQQPSGERSLSQRAPSSSNDDLLADPAISGQLSQATSDIANVSNQIKSLTSQTT
NLHEKKTRAEKELQRILITKSEIENKLKQLRASYDNEVKQVEQVEANLATAKEETEALRSEASIAEAKVNSLSGELHEKQ
VAMESLQKENSTLKEKLGSLNAEIVELEKQAASKSQETHALSNQVAVKKSQVQVAIVKSEELKSKIAEIEASHKQLQLDL
DNAERERLDSENRAKELHAKSVELEQNKPTNPSAGITATIGAAAVGAAAVVGGGVASVVHHLSAGSTESSDSGSRNDPVE
RSVKEETESDNDVEETNARFPQLQVSEPADNATNTTSSNITDRATDDEETPITSPSNSDFQFPQGNNAAIVGGMVGMPGV
LVGVQRTESLTSSVQNNAALSVRDDNIDEISDRETLENADSSEETAPNTANTGSFDSAERQHLEGSDKGSSSFEIVNAEE
ARSPEHGNDEFPPIRELDYQESDSSDDGEDQTFDDAVDSLQKQEKSYQGSSTVGREVDSAPSERAQSTRDSNFDDFDFDN
LQPAAPETETNEKDFFNDEFTNLEAANVDNAGDEEFGQENDEFGGLSEDFTNSNAPDFSRPEESSTAPLEGNDEWEQLFA
GFGNSQPQQEEQSSGDIPASGSARVSEPPSSVSAPLTRDPPRYESPPTAQPTRTSSNEYAIQELVGMGFDENTAIEALKK
EDWNLEAATNYLLDTA

>YlipEde1
MSINLTPEEKKLYGSLFKTADKESVGIVTGEDAKVLFQKSSLSPAILGEIWQLSDTENSGFLNQIGFSTALRLIGHAQSG
ARVSAQLRDTPGPLPKFQGINLIENQRVASPGNAASPIQHRVASPMQQGTGAQGGLPPLSPQDKARFAQLFSQHAHNGLV
EGSAARDIFLKARLPHETLGQIWNLVDSQNRGSLDQGEFIAAMHLIQSSMNGSMPQVPAQLPHGYIESVRPQSARISSAS
SVMSTGSNAAGPGVIRQYTGQQIGQGNDWSISPQERQRYDGIFGALDKKKTGLIGADAVVPFLTTSRLPEATLAQVWDLA
DFHNRGEFGRAEFAIAMHLVQQNIGGRELPQQLPESLLKEVQGQPQQQQQQQQQQRVQSPPISQPKPAPPKSALNDDLVQ
LNDLFSSPPPQQKQFVPSSDFGQKINKSVEAPQSPIKSPIQAPVQVPTPQQIPTPTTQGNPGPPVAPRNIHSDDLLSSNS
ELSNKLSTASTDFANLSNQIGSLTSQTTTIKDQRAKAESELAAMQTKKKDIEAKLAQLRTLYETEVAKVKQVEQELTAAK
ADTDKVQQEFSIVDASLHAVQSQHQQLLSAFEADKAKNAEIKENIRLANEEVNKTKELLATAEKEAKHQKNLLSINDKQR
SALMEEHAKMQAQIDAHNAEVEAAKRELERRAQEPAPVAPDMSRMQAMPQVQPRAVPAPEHRASPNNPFFSVAGGAALGA
ATAGVAHAVHGVGNAAQGAGNAAAAGPPPVSFGGQPQTQPKMDDFDEAFSQMDASPSQAPSQAPSDTPISSVQSDFNEYQ
PEAAGFTLPLARPHSSTSSVQNNAPLSVRGENFSRPDSPVSNITRLSDSTAPIPFEGSREHDEVVKTANSGLTGDTIEAH
ASHPSIASKETVSEPQKPDVDGLTAQFKSTEPFPEQPFVQPFGSNPASQPAPFNPPAQFTSEQPHPETNAALEQFTDKAV
SDQPEFEKAAEPFPDQPFAQPFGPNPTQLEEDSGNESFEFVSADENEHSINEMPRRDKGKAVVDDDSSDDDELEEIGVNR
YKNYQPKEVHHDDTTSDVVTPQHEITQPTFAPAVDTAPGHFPDQTAVHDTAPGHFPEPAAAPASSQGFAAPTQAYPSAAE
EKAAAAAASNNDKELPPNPPTYDESEGPGSPHHGGSTNGFFGNQHAPAASANDDFDDAFADLEDTNVEANNSMDQSQYST
DFNNAFDDMNQAPAPANPPGNDEWEQIFAGMSSGPAPVSAPSAAPVRASSPRSRAVQELTGMGFSEEKAKRALQKHKYNV
AEATNYLLDQS

>PlutEde1
MADGGHPNLNLTPEEKRVFYKLFQAADKTNLGVITGEVAVSFFERSSLPAETLGLIWQIADTQNRGLLTPSGFGVVMRLI
GHAQAGRAPTEELALQPGPLPKFTGLNDDIMEPMPQAATVTASPPPGTAPVRIPPLVPEDVAKFTSLFERSDVQNGLLSG
ENAKQIFERARLPNEVLGKIWNLADTKQRGALDATEFIIAMHLLSAYRNGTMRILPQSLPPGFYDAAARRGGVRISIGSR
SSTDIPPVPAIPKQFSGSGLPQRAQSPLSRPPQFQSSIPVQSTGSDWTITPQEKAHFDTVFTSVDKANLGYITGDQAVEF
FTHAQLPEETLASIWDLADIDSDGQLSKDEFAVAMYLVRQQRTTREPLPQALPPVLIPPSMRLQPTPAPRLVPQNTAQRS
AAEDLFGLDVFGPPPQVAQTTGSSNTHQSPSSPTQSPLGTSATSTFKPFIPSSSFGQSLTPHVTGLSNASTQHRSPPPLP
ASHDLLGDVDPEESKKLTQDTTDLANLSNQIGSLSKEMQNMQGKRAVAEQDLNKTSQQKKDFETRLAQARAMFDQEMKDF
KALEDRLAASRTETKKLQQDFALIDASRQDLQNQYNQVNAALDADQCESASLKEKIRQANAQVNQLKPQLEKVRSAARQQ
KGLVAINKKQLATVEGERDRMQGEIDSTTREVEMLQHQQSQASTPISQPASVTSPAPSTSSQTNPFFRRTTGLSENFIPP
PASPQESPRDAQSVFENVFGPSFTLPTSTATPPPPTSFRTESPAQNTPTAGAGPQKTSDTSCFLTPSASPNSFEPPPPSQ
SRQISSSQLPIEGHQTSEASSVKPSPPASRFGASVVSESDTRSSTKSPFDIAVAKPEVDLERASSVSDEGSNQARHQHEA
SPVPGSFPADSAPSGSVKKDVSFDELFGGVAHARSPSQKANDFEEAFAAMKMKSGSSGSGFPESSGSKSNEESKEFPPIQ
ELDDDDESTDSEAARGFDDDFSPASPLRPNETTSRDIIAPKPFDPASESSLLSKTNGQDTSKEASSAARHESNGMSSVEV
NSTGTSQPAEPSKKKSAATDFEAAFAGLDLAPAREADDDEDDFESPFNKETSNFDMTFDSPVAPSKSSTIANATFTSSTG
SGNNIVDPDFFSFDNQQPQNQKSSSPSPFSQKSGPSTAPAPSSGNGTQDWDALFSVLDRSKLPSYDSNSNNKGASSTQQS
DATAISSFPQPPGKDVKPPGWALGADSGEDDLILQRLTGMGYPRDESLAALEKFDYNLEQVG

>CneoEde1
MAPAYSPQETQYYDQLFAFVDKDNTGILPGQDAYPFLTSSNLPTTTLGEIWAVADPDNNGFLTRDGWYKAARLIGWLQKG
GATNVEETLLAKPGPLAAFDQGPKPPVAAQPTVQPLSANTTGSALPQLTPADRAKFTRLFAGAGPANGLVNGDKARDIFI
KSGLSYEKLGQIWNLADTQGRGSLDLTDFIIGMHLIQSCMANPALVLPATLPPGVYETASGGRPAPPPAPISPVVRNNTG
PATPLRQQYTGGGAAPLQQQGTGGSIGATSAPVPPARSFTANSAYAPPSRQMSIQNSQWDVTPQAKATSDGFFSQLDPQN
KGVIDGDVAVPFMLQSQLDEATLANIWDLADIRKEGKLTRDEFAVAMHLINVKLSGQEIPTSLPVSLVPPSLREEYGPGK
QEVLQSSATKDLFDLFADEPPASKAASPAPQAPAQAQAPTRAPVPAPAPAPAAAQPPALPARSISQQPQPQAPQTSFLPQ
PPPPPARRQASHATSALSPTPTGQQPSSFQGSTFASPFSASPAPAAAPASRGGDLLSDDAETSSTPVPDHSAELGNKQNQ
LSQTTRSITDLSSQRTELEGGDKSSKQQLEELEGKLAAAREKHQTELRAVADLRIRVGEQQAKVKKLNSDLITASSDLSA
LQSEKTELEQSLLHDKEEVRSLQKRMKEVDDEKQGLVLILEKLRKEARQQKGMVSIAKKQVSTAEGARDGVQAEIKGVEK
EIEEDKAFLVQHEKNQAQLQQQQQARALSPQSTGTLAAGIALPPTPQALSPAATGMSNRSNNPFDRFLANGRSSSQAQVP
SSTAATAGSTSNVSTPTGQTPPQAVFSPTTAVEGSTDRSRSPGSPLGGIKETTSSAFGSVGAAATAAAGVVAAGAAELYE
TAKHAVTDEPEHDPHLDTSSPPAAPTSTEVADGAASRAVEENNLNTKQDAAEQEIGPITAGEGEGRQEQEQVQEQEQQQD
PFGAPSSGFGFAGEDEKTPIAQQEELDPFGAPQVPGTTIASTAGAESSREIPTDPFGAPAIPQTDGFSEQQGQAAGSQDR
GFNDFDEGFGDSFGATGTATAATAPAEMAVAGAEQEANKAPADFDSAFAEFDSPAETPSQFEHHPQESTLPPNEGIPSGI
PKSELPVSLSERPEAERTFSTQATIAPESEPITPMTEIPGEYLSREEGSSGVPSSRGSTPGFAGVGAAAAVAGGAGVGVG
SALAHELRPEPESEQQEGYEHSQQQVQEVNVGESSDEDEGPEDLEGPRKGYGTKDTESSAASAIEQAPSATSAGAAAALA
PPIAGFMTATEDPQPKVRRSAPPPPSKAASASSAVVANPAAPAPAVPAIESETVSPVVATAGGVNPGEEFDPFGAPMVAN
VNAAPGNVATTQGASYIDAPSAAASQAHPKAASFDEDDFDFSDLPPAQVESGIPVAAVQQSAASAGGAPTSGGFDDEFAT
FDDEFEKPEEFSAGNGSENSSGNKSYEMVSPQPKSSGLYDEWGFGSSAKKAGHSQEQKYRPSQNQQGAFGFDDAFGTQAS
QGTQQGGLSFDDAFGNDFEPSSSAQAQEYTPPASVPPQQQALRPPMPERRPSGAQADDIEDVKKLCAMGFPRELVVEALA
ANAYDFQKTLNVLLA

>AnigEde1
MADNARNLNLNLTPEEKRVFYQLFQAADTTNLGVITGEVAVPFFEKTQLAPETLGLIWQIADKENRGLLTPSGFGVVMRL
IGHAQAGRAPTEELAFQPGPLPKFEGIVVDATPNPREAGTTSPTPGANAPIRVPPLNPDDVNKFLSLFEKSDVSKSGVLP
GETAKQIFERARLPNEILGRIWNLADRRQQGALDATEFVIAMHLLTSYKSGAMRGIPQTLPPALYDAAARRGSIRSSVGS
RQGPEVPPVPAIPKQFTGPQRTQSPINRQPFGSPLSAQATGGDWLISPQEKAMFDNIFATVDTAKAGSISGDQAVAFFMG
AQLPEETLAQIWDLADIDADGQLTKDEFAVAMYLVRLTRSGKEALPQTLPPALIPPSMRRPGSSHFGPAAPIPAQAPAPV
PAPAPVPAPHSAADDLFGLDALSAPAPAPAPPVAPSQIPQSTGGSNAAFQTPGSPGSRASPQAPSTTFKPFVPTSTFGQS
LQPQMTGASAGAPPPVRSPPPPADDLLGDNDPEESNKLTQETTELANLSNQIGSLATEMQNVQTKRTSAEQDLSQTSQQK
RDFEARLAQARAMYEQEVKNFKALEERLKTSRAETGKLQQEYALIEGSRQDLQNQYNQVSAALSADQQENVSLKEKIRQA
NAAVAQLKPALDKARSEARQQKGLVAINKKQLATVEGERDKIQLEIDSLSKEQPEASEESAVGPSDAAPVMSPAESTTSQ
NTNPFFKRTATGSSEGNALSPQISGDQQRAFDSLFGSAFTSPPTTATPPPPVSFRAESQPTSGVPTPSVSPPPFTPGPGL
EPPAPAQSRQLTPGVLPLGETHSATSSTKVSPPGSRFGGQDTASLGTASQAATSEVAGPSSPQPATSPFDETVESKERFP
EIPSIAASEQPAVGAVSPSGEDKPAERKDLSFDELFGGPAHQRSKSQKENDFEEAFAAMKSGPGVSKTNGAPAAPESEFP
PIRELDDGDESSDSEAPMGFEDNFTPAFPPQTQIAAAPHPDSIEPSQLAAFPTPGNAATASQPPAAESQPSPPKYEDSVE
KQEPGDLPREYNGLLPNREDPTTAPDAPHSVESSTGAPIVGGEAQRDGTREPEAAPEGAKAGAPDFEAAFAGLNLAPAKE
AEDEDDDFEAPDNARANVDFDFSFDNPSAQKTSPHPGADVASSEFFNFDKNVSSSPPGSAASPAEPSAKPQTHDWEALFA
PLDNASAAAGGANGTGNAEASKEPGWALQTGTEDDQILQRLTGMGFPREESLSALEKFDYNLDKAVDHLTSKS

>BcinEde1
MYDKSSGRPGWLWLSRELLESSMADDPTAPALNLSPEEKRVFGQLFRQADTENIGVVTGEVAVKFFEKTRLDPRILGEIW
QIADTENRGLLTPAGFGIVLRLIGHYQAGRDPTPELALRPGPLPKFDGGLGSISPTGGFQAPLGPPPSALQPQPSGSGPI
RVPPLPADKSSQYAQLFEKSGAQGGILPGEHAKQIFERAGLPNEILGRIWNLADTEQRGALTSTEFVIAMHLIASFKSGQ
LRALPNILPAGLYEAATRRAPASRQSTGNGAMSAIPRQFSGQHGRASSPLSRPAFTPPIPQPSAGDWAISPIDKQKFDTI
YQGLDRSGKGFITGDEAVPFFSESKLPEEVLAQIWDLADINSAGFLTMDEFAVAMYLIRQQRGKKDGRDSLPATLPPNLI
PPSMRNQVRPAPVTTAPAFEAPPPTMPKSAAEDLFGLDALSSPPPAPIQAPQLTGGSASFGANRQLNTDPFGNGPRPLSP
SSPVQASPQHTGSVFKPFVPSSSFGHTLTSQVTGGSNNSGPSRGFSQQPSVSEDLLGDNDPEISSKLTNETSELANLSNQ
VGNLVTQTKQVQDQRNATQHDLTQSDSQRQQIEARLAQLRTAYEQEVKDVRSLEERLTASRNETKKLQTESAMLEATFMD
LQTQHGQIVTALQADQQENASLKERMRAVNAEIAQLKPSLEKLRSDARQQKGLVAINKKQLATNESEREKLKGEASDLTK
SIEEDTATLAAAARARSQSPVQARAQSPASVASPAPSTMSANNPFFKRQVTGGSNNDMGSPFPTSPVQQTDRSFENVFGP
AFSSGLPHQEIAAPVTSFKQDLPTRPQTSGGFATPSLSGEAPPPMPASRQISSSYLPFPSHDDSVSSSRQVSAPNSRFGD
TPAGVDTPTNFLGTTPAGFSTAGQAEPVVTARAISPDIDRRSTASPAVTDSKETIPGAFPGDDNSNIVATPTGGTTLSEQ
AAADPFATTKEPVRSGTAKDDFDAAFAGFGSSGKAPERSNTGNSVEPTAPAAAPSGFGQEFPPISELEIDDDSDSASEAG
FGGGGFDDDFNPASPDQARKAPESPVLSHAAGSTTGDAKELLSAPNPAPTAGSDPPTPNAQASPPAYDKAVSSADQAHSE
VQQYSGLLPSREVPSPEHSTSSAVAAPQTSFGAPTQPAPPAKVPFDDDFGDDFDDLEDAKEGEADDEFANAASSIHESRN
GLDDFNPMFDSPPSSKQQDHSSNAFGGDGSGFGDFTASPTQQTAAPAAVNDNHDWDAIFAGLDGPSAKGNGSAQDTGSGT
GYPDTDIAGTAPTGTAVERPQIGRALTEGGEHDDPILKNLTGMGYKRNDALAALEKYDYNLERAANYLAGQ

>CimmEde1
MAEGLHPNLNLTPEEKRVFYQLFQTADKTNLGVVTGEVAVSFFEKTNLPAETLGLIWQIADKQNRGLLTPSGFGIVLRLI
GHAQAGRAPTEELAYQPGPLPKFTGITTEPPPPASAGSPPPAPGPTRVPPLNQEDIAKFSSLFERSDTQNGLISGETAKQ
IFERARLPNEILGRIWNLADTKQRGALDITEFIIAMHLLTAFKMGTMRTVPQSLPPGLYDAACRRGDVRTSVGSRSSDVP
PVPAIPKQFTGPAPHRTQSPLNRQPMSPLSAHGTGGDWLITPQEKSHFDSIFNTVDKRKVGFLSGDDAVGFFANAQLSEE
TLAQIWDLADIDSDGQLSKDEFAVAMYLVRQQRTTREPLPQSLPPALVPPSMRRQSAPPPQPIQPQTTGARSAAEDLFGL
DVFTAPLQTSQSTGGSNPSFQSPSSPMRPPPPANVFKPFVPSSSFGQSLTPHATGLSSTSAQPRSPPQPSDDLLGDADPE
ESKKLTQETTELANLSNQVSTLSREMENVQAKRGNAEQDLAQTNRQKRDFETRLAQARAMYEQEVKSFKALEEQLAASKA
ETKKLQQDFAMVDGSRQDLQNQFNQVSAALEADQRENANLKEKIRLVNAQISQLKPQLEKARSEARQQKGLAAINKKQLT
TVEGERDRIQEEINSMGKEIQESERQTSPPPVTSPAASNASQGTNPFFKRTPSASTDQALSANHTGGDGQNTAQNIFDNM
FGAAFSAPSKTSPPPPTTFRTEASTPQPQSADVVTASTTHEGQSPSTTFDHVPDAVEPPPPPRSRQLTPNELPIEGHKES
QSTSVKTSPPGSMFGDDLQAGAAAPPSNSKETSPFESGDPFSENVNKKNSLENEGLAQNEKQSTIPGAFPAATSPQGPAK
KDFTFDELFAGRTHERSQSQKALDFEEAFAAMKKDPKKDSANEAQMAGGSNEFPPIRELEDDDNSTDSEAPAGFDDDFTP
VSPPRGNGTKEIQPFPPNEATPLPGPDAQPSPPGYDGSASKQPTGTAPPEFGDLLPGRTDPTAPGDAPHSIDATTGAPII
GGVSKAPADFEAAFAGLDLTPAKEAEDDDDDEDDFESPFNKDPSNFDMTFDSPGPSKSNAAADAPNINESANANFFSFNS
AGGSSSGDGKQPVTQQNASSLSQQPSSHDWDALFSVLDEAKGQGGAGKPEANFSTSAPPTSTEPSQATVTATASPTGQSK
QPGWALNADSGEDDLILQRLTSMGYPRDESLAALEKFDYNLDKAADFLASKS

>UmayEde1
MQSPAPTGAAGAAPAIALSPVERTAFAHLFNLADPERTGIVTGDAAVSFFAKSKLPPSVLGQIWAMADSANNGFLTPPSF
SIALRLIAHAQRGETITEASIKRPGPPPTMEGVNLPLTAQLTGSQSGTLVPTNMPGVIEIKPEDRARYTRIFANSGPVGG
LIDGDRAKEIFVKSKLPFDKLGAIWNLADTQARGSLDLTDFIIAMHFIQNTMNGTLNSIPAALPPGLYEQAKGPAGAGSR
FIPGSPLAAQNTGGSTSGFGSSGIPRQMTGSSFPAQSAFQSPRHAVSAPAAAWDVTPDEKARADQFFDGLDVSRQGRLDG
AAVVPFFMQSKLTESVLAHVWDLSDVTQSGTLSKDEFAVAMHLINSQLAGKPLPQQLPSSLVPPSMRNMDLPTAVNPQQT
DTQKDLFSLMDDDPPAPTISASSAFITPSPAAPVVATQQSTPFAASSTAPTERSAPGPFDDDFFGGGNSSASPLAAQPAQ
SVATALSPAATGGSFGTATAFRPPGFASPGGPASPSASTSRLGSAFTVAAPATSAGAAVATAFGSSDGTDQSVEFGNKSN
QLRSTEKAVLDLQSKRSTLESSIANDASTIADLESRLATVRAQHETETKLVKDLEERQQKQSVELKELRENVIRDESELS
ALKAEKDELEQALMRDREDVRDMKKRMNDVQAETKSLKEQLEKLRKDARQQKGLVAISKKQLATAEAEQDKVADEIEAVQ
RGDLGAEEAEHHDVTSAGAAGADAATPATRSAAAEPVTSPAASVRSYNPFDRFGAGAGASSSQPETSSVSTSLLAGAGAG
AALGGIAAAAAHHEDDSHTSNQSTEARGDASAQPLSLEADPFGVQQAEVQPHVGGSSLGFDDAFAVPGEPSGATTSAAPE
HAQVESTGFDDNFGNDFVASTPAVPGFTASESATAATAADVEATTDNHHASGLAAAGGLGAGASVLGAAAIHAGEPLHKY
EAAQELESISDTAGPFAGDLGTADRNHPDQPDADEDEDSSDDDDEGPEEVGGFKARGYDTPVEVAADRFPEVDASGERLS
SSTVAPPTRAEHQHTVPGGLEDVTTATVSAESAPVDPTSIGDIGGRTASTTSIAPVSRQGTISDDINESLTTSELTRSKD
AESSPHGAGTAAAGAIGIAALAAGTGALTLGERGQGDTTPSATTPADDNVPLSQLVGLHGAKLAPPTAAADSTTPAEPAA
SPTLSPKTRRAPPPAPVRSATNLSTSSGAPAAAAATVLADEPTPIAGSAAPVTVGGDSSKSTNPFGMDEFSAAPSLPDAG
QHKNDNGSGSNFDDFDSAFEDLGPSEAVPSSSAAGPVGMTAASDPAGFDDAFDNDFDFVPSFSAVGASAIPSGDTASREV
PSSGGAGAGSNNTFDDFDAAFDSTPAVTRDSSANNTSTTADASVIPAVSVGGGLGAVAGSGSHADRGIASNATSGFSFED
TFDPAGGSSTTSAGAAPSTLNAPIAASTSTAAASTTLPSSVSSPIAPPGTYAPPPGPPPGFNAPPALPSRSSTRHTTGGG
GGAIAEAEDYTGALPDDAAQVKQLCGMGFTREKVIQALEKSNYRTEKALERLLASA

>HcapEde1
MADGGHPNLNLTPEEKRVFYKLFQAADKTNLGVVTGEVAVSFFEKTSLPPETLGLIWQIADTQNRGLLTPSGFGVVMRLI
GHAQAGRAPTEELALQPGPLPKFSGLSKNITEPTPQALPVASSPTPGNGPVRVPPLVPDDIAKFASLFERSEVQNGLLSG
ENAKQIFERARLPNEILGRIWNLADTKQRGALDTTEFIIAMHLLSAYRNGTMRVLPQTLPPGLYEAAARRGGVRTSTGSR
SSSDIPPVPAIPKQFSGSGPQRAQSPLNRPPQFQSTIPSQPTGGDWTITPQEKAHFDTVFATVDTANVGYITGDQAVEFF
SNAQLPEETLASIWDLADIDSDGQLSKDEFAVAMYLVRQQRTTREALPHALPPVLIPPSMRRQLQPPAPAAQIVPQNTAQ
RSAAEDLFGLDVFGPPVQVAQTTGGSNPSIQPPSSPTRPPLSASATSTFKPFVPSSSFGQSLTPHSTGLSNAPAQQRSLP
PPSADDLLADVDAEASKKVSQESVDLANLSNQIGSLSREMQNVQGKRAAAEHDLTQNSHQKKDFETRLAQARTMYEQEAK
DFKALEERLAALRAETRKLQQDFALVEASRQDLQNQYNQVNAALDADQRENANLKEQIRQANAQVSQLKPLLDKARSAAR
QQKGLVAINKKQLATVEGERDRIQGEIDTTTKEVDDLRRQASEESSPASQYPSVTSPAPSTASQTNPFFRRTASVSDNTR
SPPPPPSSQEPTKDAQSVFDNVFGTSFTVPSASTSPPPTTFRTESPAQQASPAMADPPKTSDTSGTMTPSASPISTEHPP
PPQSRQLSSSQLPIEGHQASEASSVRPSPPASRFGTSVTSEPGTSPPGKSPFENEEPKPDTKLETSPNDSENSTSQTGQE
PGVSNTPGFFPADSAQAESTKKDISFDELFGGITHARSPSQKANDFEEAFAAMKLKNGNGDSGFPEVADEKSKAVPSEFP
PIRELDDEEDSTDSEAAKGFDDDFSPVSPPRKNEQTSPDIVSPQTSAPPSTQSTSMPGMNGQEPSKETSQVTATTSNGLA
HVDKNGTGASQPALPGKKPTSPDFEAAFAGLELAPAKEADDDDDDDDDDDDDFESPFNKDSSNFDMTFDSPGAQSKSSTI
AHANTGTSSGNNTTNADVFTFSNNQQQHQPQSKSPFVQQTPGSTGPAISPGTVSQDWDALFSVLDTSKASQSANETNKPA
SSSEDQPPSDSAALSSFPQPPGKKSNPPGWALNSPTGEDDMILQRLTGMGYPRDESLAALEKFNYNIDRAADFLASKS

>ZtriEde1
MSDNEHAILNLSSDEKRAFSFLFAQADKDQLGVVTGENAVTFFERTHVSPNVLGEIWQLADTENRGLLTKPGFCMVLRLI
GHYQAGREPTTELAFKPGPIPKFEGLTIPGIGGPAGATGSGLPSPSAAGFPPAALQPQASGNPPVRIPPLDPQKVQQYSG
LFERSGAQNGQLDGATAKAIFERAGLPNEVLGRIWMLADREQRGALDQTEFIVAMHMLTSMKTRTMTALPTTLPPGLYEA
AARRGGPPPARQPTMPTAIPRQISGSSAGAIPRTQSPLARSGYGPPPGQPPQATSAPWLITPADKSKFDQFFNSIDTQRR
GVLTGEQAVTFFSDSRLPEETLAQIWDLADINSEGQLNKDEFAVAMYLIRQQRAPNPGPLPAFLPPGLVPPSMRKQQQQT
QSTAPAFDNAANSSNLPKSAADDLFGLDEPSSPTIKQAPVLQPQTTGMSASRDPFSGGSPATPSSPQRFQAPPSIQAQPT
GFKPFQPTSAFGASLASQNTGGSFASNQAATTRGAPPMPQSSGADDLLGDNDTSAAESGKLTNETTELANMSNQIGNLRS
QMEQTQAKKSASQAESTTMNTQKRDLEIRLQQFRGQYEQEVRAVKELEQQLAASRESTKKLSQELAMLEGSYQDLQTQHQ
KVSQDLQTDQQENANLKQRISQINAEVTRLKPEIEKLKLDARQQKGMVSINKKQLATGEGERDRLQGEKADLEREATEHV
AQARSATFDYPEHTSNVVSPAASVMSANNPFFVKPSQSGDLSRSGTPITASQTSKGPNPSAFDAIFGPSAAFAPNGQSSG
TSTPPATSFVGRNISSSAGPHGMSDSLQSVSSRGEHTPSATPPLPDIPKEAPLQAEPPPPPEEQQFSASHLPVVGVKEAA
PGSDTSSLGVLPPASRASGIETPREEVPMSSEPTLASFKEDSTTESAAHEAIPGAFPEATPFEKESQPDDFDSAFAGFGA
GDKAAETREVDEDPFAPSSSRAPTNGVASEFPEIKYLEPEDSDSDDDTDTGFGDDFAAPAASAAQAPVAADSVAPAAAAL
PPITAQTSPPTYEDSDKPSHGGTGEHTDENQFPPEFGGLLPAREDPTGPTAHAAEPPAGTSVREVGLENEAQRTLHTPFS
SGTHTFPAPPGQAITTSTQPHNPTFDDFDAFDDLSEAKEADKASDLDFSFSEPSGADFNPAFDSPAASMSTTLASAQATP
SASRTLPEPTNNGFSNFQPTASTTSVFASGGVTSPAVPATAQHDWDAIFSGLDSAKPVDTSLPASDPWGASPPGTSSAAP
AVAGSSSALSKPKGPERGGAITPGTEHDDPILKRLTGMGYPRGEALDALEKYDYDINRAVDHLSGPP

>CcinEde1
MPANITPTPAEASLVNQIFLHADPQKLGVITGDAAVKVFDGSKLPAAVLGEIWSLADEDNNGWLSKKGVAIVVRLMGWAQ
KGEPVSEALIQKPGPLPRIEGISTVTQQNTGMSLPKSPLPYFPPLSPQDKEKFDSYFIKYGATNGLLSGEKARDVFLKSK
LPNEQLLQIWNLADTQDRGALDSTDFAIGMYFIQGLMSGKISFIPTSLPPGLYQQAGGGGVASHMTGGSGNFSPAPGSAF
SIQPQYTGQRSQIQPNHTGMSNQARSPALPPRPAVPSIAARSLSPPIRPPVSVAPTPAWDITPADKARFDQWFDDLDKDK
VGFIEGSVAVPFMIQSGLPGEVLAVVWDLSDLNNDGKLTRDGFAVAMHLIQRKLGGGEIPATLPPSLIPPSMRQAQPPAA
PEPQKDLFSFDDSPPASPVPSQATGNKYQTLQPQRTGPLQTMTPQPTGGRSVSMPLDPFAASLQQPNYTGSARNLLDDDE
PTTSTSPPLQDQSAEIGNVKNQLASTNNSLEKTRSDREAIEQSLATQASQLSALQVQLSSAKAAYETEIKLFTTLKDRHT
SQQAEIEKIRQELISAESDLSAKRVEKAEIEGAFMRDKEDKRELERRMIEAGQQIEAIKAEVEKLKKAAKQQKGLLAIAK
KQLATKEAERAKAQDELQEANAELEEVTKETEETEAALAKLEMPQPKPAAPPIPPRATSSETIASADTLAFAASQPLPVT
PDPVVSPSASIKSNNPFERLAMGNSQSRTGSPFSPFPSAPVGNPAEDDDIFASFAQPEKALSDEGGAQSTEGLPYDAPEP
ARTQSPDNSNKLTVEASEQPPVSPNETELFHTPPTSARALSPSDTSLHSLDGASSKFPAIDAVTAQISNEVAAAPASSKP
ANGNDDFDDLFGSAIQEKEIDESDSSDESDDEIPLAELNKSGNKPPAASQDSEKSKEGAKPAENNAQSFDDIFASSPPTK
PTETAPPAATSDFDDIFNPTPAAVATQPTGDVAKSNGDADLFPPVDSKPAVAGVDAFDEALGLSTSTASKPAPAPAFSFD
AAFDDNFDFSAAKADSPPVTAAAQPAQPPAAATNGASFDDIFSTAGPVNGHSGEATTSTTPSQISAQPTEAPKPEPAATS
FDEAFNPAPTASPKPAPTVSTSSPPPTAPSTSPFPTGSPTTSPKNSLSSGRPRPSSPLAVRSHTPPPRTSSPKPRLSSSS
SKDGLEKPKEPAPRHSKLSLRLPFGKKKNKDKHEPMPTTSSSHLTPHKETPERSVTPAGDDDVEAVKQLTDMGFSRSQAI
DALERYGYDVPRALNTLLGAP

>NcraEde1
MMASDPDAGVPNLNLSPEEKRVYGQLFRAADTDSVGVITGEVAVKFFERTKLDSRVLGEIWQIADKENRGFLTPAGFGVV
LRLIGHAQAGREPSPELALSQGPIPRFDGFTPTPAPVPVPGPAQSPAVPAAMVSPQATGSGPIRIPPLTPEKVAQYSALF
ERQPLLQGNMLPGEQAKQIFEKSGLSNEILGRIWMLADTEQRGALVLTEFVIAMHLLTSMKTGALRGLPTILPAALYEAA
TRRGPVGGINPPPGRSPTTATPPLPPAARHLTGPAQLTQTRTGSPLGRPPLPAQPTGDWLITPADKARFDLLYEELDKQK
KGFITGEEAVPFFSQSNLNEDVLAQIWDLADINSAGRLTRDEFAVAMYLIREQRTKPGQVPLPTTLPPNLIPPSMRAPQG
RPQTAAGGFQPPRPQPPAPKPSALDDLFGLDEPQPPAPGPAPVQVPIATGGSVDPFGNSASPIAPSSPIRPVATGSNFKP
FVPSSSFGRGLTTHVTGGSTGSAPAGGVRTSPMPPTVEDDLLGDADPEVNNKLSNETTELANLSNQIGSLTKQVQDVQTQ
RTNTQNELSQASQQKKNFEQRLTQLRALYEKEAQDVRALETQLSTAKAETKKLQTEFAMIEASYLELQNQHRTVVAGLQA
DQQENASLKEKIRTVNGEIAQLKPLVEKLKSEARQQKGMVAINKKQLSTVEGEKGKLQNEVEDLNKEKEELARQVDLARQ
ASPVQPVASPALSTGSGNNPFFRRTGSADIGAAFASRSMSGQSFDDVFGPSLNVPVQSPTPPPAAASPVPQVQAFKAQNT
GTSTGSFGSGSFATPGSTSPTLSRQPTITAESTAAPGGAFSPFGEPSGSGSRAPSRHGSRDQAPAAAAAAAAALPIEPVR
TGQSATSNRPMSPASITSQSKPAAVPVEADPFAVNTDAKAKEDFESAFASFKNTQAKPAAAAETAKAGGFNKVDSEFPPI
SELERDDESDSDSEAGEDKGGFGFDDDFAPASPVKPPVGAEAGQAETVTAPAAAEPVASETPSFTTAPVTSTDSPAALEV
SNTENRSTSAAATSNTNLDDIWGTGSPAPATAQPPAAAQPPAAASQASSKGAFDDLDDEFADLEDAKEGSSADDVEDFAN
ISRSGFGDDGFGSGSQFGSPPPSQPKSDFDFVPSHQATQSQGSFAAPKADAHDWDAIFAGLDDGSQAQQGGQSPFESLET
PRPGSSANPQAQTGGEQKEGGDKEQKKEGAEERPVPGRALTESGEHDDPIVKNLTSMGYSRQDAVKALEKYDYNLERAAN
YLASQS

>ScleEde1
MAEDPTAPALNLSPEEKRVFGQLFRQADTENIGVVTGEVAVKFFEKTRLEPRILGEIWQIADKENRGLLTPAGFGIVLRL
IGHYQAGRDPTPELALRPGPLPKFDGGLVTPTPTFQPPPGPPPAALQPQPSGSGPIRVPPLSAEKSTQYAQLFEKSGAQG
GILPGEQAKQIFERAGLPNEILGRIWNLADTEQRGALTSTEFVIAMHLLASFKSGQLRALPNILPAGLYEAAARRGPPNR
QSTGNNISAMPRQFSGQHGRANSPLSRPAYATPQQIPQPTGSEWAISPVDKQKFDGIYHTLDRTGKGYITGDEAVPFFSD
SKLPEEVLAQIWDLADINSAGHLTMDEFAVAMYLIRQQRAAEDLFGLDALSSPPAPVQAPQSTGGSASFGPNRQLLADPF
GASAQPLAPSSPVQQSPQHTGSVFKPFVPSSSFGHTLTAHLTGGSNNSAPNRAFSQQPSVSEDLLGDNDPEISSKLTNET
TELANLSNQVGTLSTQMQQVQSQRSATQNELTQADSQKQQFEARLGQLRALYEQEVKDVRSLEERLNASRNETKKLQTEM
AMLEATYTDLQTQHRQIVTALQADQQENASLKERMRVVNAEITQLKPALEKLRSDARQQKGLVAINKKQLATNESERDKL
KGEASDLTKSIEEDTAALAAAARARSQSPVQARAQSPASVASPAPSTMSANNPFFKRQATGGSNTDMGSAFAASPVQQTD
RSFENVFGPAFGSALPHPETAAPPTSFKQDLPTRPQTSGGFSTPSITGEAPPPMPASRQISSSFLPFPTHDDSISSSRQV
SAPNSRFGDNSIGGETPTNYMGTTPTGSSITNQAEPVVTARAVSPDIDRRSTASPAVTESKDSIPGAFPGDDNSNIVATP
TGGTTLSEQVAADPFATTKEPVRSGTAKDDFDAAFAGFGNSSKAPERSNTGSSAEPSAATAAPSGFGQEFPPISELENDD
ESDSASEGGFGGGGFDDDFNPASPAQVRKAAESPALPHTAASTTGGAKEFLNAATPAATAGGDPPTPNAQASPPAYDKAV
SPADQAHSEVQQYSGLLPSREVPSPEHPTSSATAAPQTSSQPAPPAKVPFDDDFGDEFDDLEDAKEGEADDEFANAASSI
HESRNGLDDFNPMFDSPPASKHQDQSGNSFGGDASGFGDFTSSAKPTTAGPPAVNDNHDWDAIFAGLDGPGGDASASAAQ
GNGNGTTSNDNSMAGGAPTGGDRPQVGRALTEAGEHDDPILKNLTGMGYKRNDALAALEKYDYNLERAANFLASQS

>MoryEde1
MAESGAEADEKRYYGQLFRQADTDGVGVVTGDVAVKFFDKTRLESRILGEIWQIADQENRGFLTPAGFGIVLRLIGHAQA
GREPTPEVALQPGPLPRFDGINIPGLAPQTSGSGPGPAAMPLQAQGTGVRIPPLTPEKAAQYAGLFEQQNLAPGNMLPGD
QARQIFERSGLPTEVLGRIWQLADTEQRGALVQTEFIIAMHLLASTKQGQLRGLPNVVPAGLYEAATRRPTGIPGQRSPT
SGVPPIPAIPRQLSGQSQMRTGSPLGRSQTGPGSDWLITAADKGRFDQEYVKLDAGNKGFITGEEAVPFFSQSNLPEDTL
AQIWDLADINSAGRLTRDEFAIAMYLIRQQRTNRNGANTLPATLPPNLIPPSMRGQARPPTANAAHSAFDAPAPPPPLPP
AQPKSALDDLFGLDTPPVPAAPLQKPIATGGSNDPFGSNASPASASPAKQSPTVPTFAPFVPSSSFGRTLTAQTTGASNS
SAGAFPKPAPVQQPQHSGTFDDDLLGDNDEGSKNVSNDSAELANLSNQISSLSKHMQEVQGQRTTTQNELNQSAAQKKNF
EQRLAQLRALYEKEAKDVRALEDQLNASRSETKKLQTEMAMLEGTYQDLQNQHRQVATALQADQQENANLKDRIRAVNAE
VAQLKPLIEKLKLEARQQKGLVAINKKQLATNESERDKLKSEMDDFSKGTGELSRQNTGAAAQVASPAVSTTSVNNPFFR
RTGSTDIMGAFASPPAKPSSNDKSFDDVFGPSFGSASNTPPPTTAFLAAQNTGASTGSAASFATPATSNTPNLSRQPTLT
TGEPPAPPESRQMNSSFLPFGETESLSSSRQVSPPASRMGQADLPPSDSVQKQPTAPLQSTNTGLSAASGSHGDVPGTTS
PTPRAVTHSHSDSVGDPFSSVDQAKAKDDFESAFASFKNAHTKPAAAGASAFDMPSSSTGGSEGKEPTVAAFASEFPPIS
ELERDDDSDSESDRDGFDDDFAPTSPKPATETNTIGVASSEDIKPTSPSTAHSGADGALSNVATTPAAATSSSSVNTAMP
PTSGNAASVAAPTATGSLGSAGPSGPPPTAPPPLPEKKSFDDLDDDFEGLEDAQEGSAADEDFANISRSALDDFNPVFDD
SSPPRSHGTKSDLSKDPTIGTGAPNLGAETSSFDFVSGSSASLGSSSAQPASTGPPAPAKVPAPGAAAEGSTGNDNHDWD
ALFADLDGPAAGNTGTVAPAATENSTSAKSPTAAPSRPAEVSRLMTEEGVHDDPILKNLTSMGYSRKDAVAALEKYDYNL
ERAANYLASHS

>PrubEde1
MRNTAELTDLNLPAQRHPNLNLTPEEKRVFFQLFQAADTTNLGVITGEIAVPFFEKTHLSPDTLGLIWQIADKENRGLLT
PSGFGIVLRLIGHAQAGRAPSDELALQSGPLPRFDGIVVDTTASVPESGTKSPPPGPGGPIRVPPLQPDDASKFVSLFEK
SDIKNGMISGETAKQIFERARLPNEVLGRIWFLSDTKQRGALDATEFTIAMHLLTSYKSGALRGIPATLPPGLYDAAARR
GSAARTSFGSRPDVPPIPAIPQQFTGPQRTASPMNQPNRSPFVGSLSAQATGGDWLITPQEKAQFDSIFETVDTAKLGLI
TGDQAVTFFMKAQLPEETLAQIWDLADIDADGQLSRDEFAVAMYLVRMQRSGKEPLPQVVPPALIPPSMRGQAPAPMAAP
TPAPAPAPAPAVRTAADDLFGLDSPAPPFAQPQMPQSTGGSNSAFQTPGSPSSRASPQTASHTFKPFVPTSTFGQSLQPQ
ITGASAGTPAAVRSPPPPSDDLLGDNDPEESNKLTNETTELANLSNQIGSLAKEMHTVQEKRTSAEQDISQTSQQKRDFE
ARLAQARSMYEQEVTNFKALEERLKSSKAETQKLQQQYALLDGSRQDLQNQYTQVSTALATDEQENASLKEKIRQANAEV
AQLKPALEKARSSARQQKGLVAINKKQLATVEGERDKLQGEIDGLASQTPQYSEESATPAASVPEVVSPAASTASQNTNP
FFRRTGSSSEQARSPDVSNDQQRAFDSLFGQSFAASPAAGPPPTSFRSESPQVAVTSPGTSAVTTPSVSPPPGSLPGAFP
AGPFSEPPPASQSRQLTPNFLQFNDNQSVTSSTMVSPPASRFGGPETSGFGTPSQAATSDYGPQSVAESSDYSRAAPSTL
EGTPARSPFEEKGQDTSAKFPEVPATTTQQPEPATSSIANDSQVEANKDLSFDELFGSKAHKRSESQQGNDFEEAFASMK
HVTGTEQTNGAALARPSEFPPIQELHHDDDEDESSDDEGPLGFDDNFTPPAPNAKKETQQDSIDAAQLAAFPVPGTSNKP
PSPGALQSPPEYEAPKEDNVHLPPQFNGLLPDRADPTVAPDAPHSVEHTTGAPVVSNETQRDSISDAAIPSGGAKVGGPD
FEAAFAGMNLAPAVEADDDEDDEPQSQEAKNTTDFDFSFDTPSQKQQAVSGADVDQSSSSQFFAFDNNVHASAAPPVGSP
KEGESKPSAHEWDALFAPLDNTKPHSDEDSKGEKCKEPGWALNNDSGEDDLILQRLTGMGFTRDESLDALEKYDYNLDKA
ADHLTSKT

>PgranEde1
MAPTALQLSSEERLAYPYLFSKADTDQIGVLVGEKAVAFFAHSNLPPTILGEIWQLADQDNAGFLTRQQFDIALRLIGKA
QRGLPVNEQAISSPGPLCVLKGFSVPGLPSPSTPPAPRPPNSTPLGISEPVQDPLYTIGNEDKLKYSSMFIKAGPRDGLL
DGDKARDIFIRSKLSFEKLGQIWTLADTQSRGALSVSDFCIAMHLIQLSMSGRLSTFPTSLPSALLDSATAPVAGAVLPI
SRQVTGQQQSIPGSLPPSSPLRKSSTGSAIRPQYTGRSASGVPSSLPTGINSIIGSPTGLAWDISSAELAQSNIYFDSLD
TNRLGYITGDRAVPFMMESKLPGEILARIWDLADIRGEGKLNREEFAVAMRLIQDTLAGGVESLTAKLSPGMVPPSLREP
AGLPAIPETSTTQQDLLSLLDDPPNVTQPSQNDANKPKHSAPPNQQPSLPVQLTGTHSMTPAARVASPLSSSQGYIGAQT
TGQFGQSSSSRGLGEDDGAKLGNLVNQLSSTENALSTLHDERSRLERHTRSTVEQIKTLELKLSTARQMHQNELPLVEEL
RRKQVEQRSTMSKLTSDVITAESELSSLKLEKEQIEGSILRDKEEIRDMKKRMAQLEEETQRLKSSLETLKKDSRLQKGL
IAIGKKQVLTVEGQKADISKEMDDLTQQIHSIALPPEGSRAPSPGVPPQSVPSQKSTNPFERMMPAASLTPQASAIHSPE
ASGSRDLNQSPHSSATRLGVSTDPFLGGSDGPAQFLTALSPNTLSFGDAFGLDESKTEDNRSPADHGGFHDARETTSPDP
PPSAKFSPPIAQRSEETKKTEDPKKDESDESSDEEEIEDPVARHLAPSSRPGKAASFASDKFPALEDVEASVQSKATASS
PVTSQDTGLQGGKGESSMTQAGTSLGTGAGGATPGSTIKASPIKSSATSNKSVEQNKPSINSGDELEVSDFVADFGLIGS
SSSAAGATLEDFDSAFENLPSPESKRNPTRNGEHKPGNPHLTGTTTTNSIGFDDGFDDAFVVMDRESSKKDQSSPLGFDE
SFSDFDKILAGGNSSQNTSSGDSSKVQKKEQDDPFGSPPPSSPTEPPPLPTRPTNSSSLTSTTSTSAAGPAQQSQQDMSA
KNEPAKPTDSDAVKQICGMGFDRKVVIQALERDEWDVDRALNHLLGT

>SpomEde1
MSLNLSAEEQTAFDQLFKIADKQDIGVITGEEAVPFLEKSGLAPQVLGQIWQIADAENRGFLTFSGFVIAMRLVALAQEK
LPFDYKKSGKIPYFADIHISGVDSSKFVQLNRPNNVSSGDGSDGSFLPPISSDEMTRYQQMFTTVCPTDGLMDGDRASSI
FGRAPLSTEILARVWNLVDTHKRGALDIREFNTGMHIINLLLNGSLKSPPVSISPSFIASAASTSSVSAPSQYPGLSRSP
PVQAPNIPVSDPWAIPSQDLTSFCQLFSNVDKAHKGYVSGSEAYSFFLASKLPEDVLAQIWDLSDTNSNGKLNIGEFCIS
LYLIKLKLSGKELPKVLPSSMLSSVAPLMQKSKSVPTSIPSVVPANISSPNPNPTLAPNPTGPSRVTSGTEDLLSLDATP
FSPTLAPQHTSSNATKHSAPPVTKSAPFPVVSPLQLNHTPGFPTSPAAKPNSPTSTFFPQSSFGQTIAKNTMDKPSAVRT
SVPSQLAAPIPQVASAEQLKLAAEVPKLESQLSQVKKSNDDLQKSSRDVAANLSDVKAKVSEIRKAYDEELAKAKQISLD
IETNKAQTEQVNREYSILEATLNALQKQNKQKGEVLEQVVAESEAAKNMVESSNASIQQLKSEVADKEQTLAQLHLQLDE
MTQRLVSLDEESKAVSQRKLDLEYKINNSKTQLATATEEYHEHSKQLEAEKQELSKLEDGLKSVNLTEEAPKPEVDSTPR
FPSFTSNGITTDKPTLPDTTSSVPTQHNSFDAMHNTLRSPSLNSNNSSAHASTVSRNPFHNLKISGASSPVSNFWESEFA
SAVFPRSISKTTSLSVNNSSVNPSLDSEPVQLSNMEEPQHQDSSVVDVSTSASQRGSPVLSDLSKLTGSARNTAEPVENT
SAEPIENTSAPTPFEIANKQQATEPISAPFATETISTPAPVKPPVPPSRRDRSAQDGVVQQATPHIQDEFPPIQFNEIDD
DESSSDEEPPMSNLSPQISIGSVTNYTSAVTELPDPNHQLEMSTTTHVQHPNSETIPSSTENQYFDTTSGAFEANSNTEV
TVNSNEVSQPFDFDTANESDNDDDELPVQQVVSGSLANDAFNVDDEFDNQFANLQAAEIKDDDNSSTDEEEHAGHH

>CdeuEde1
MASAYSPQETQYYDQLFAFVDKDNTGILPGQDAYPFLTSSDLSTTSLGEIWAIADPDNNGFLTRDGWYKAARLIGWLQKG
GATNVEETLLAKPGPLPAFNQGPKPPPVAQPTAQPLSANTTGSTLPQLTPTDRAKFTRLFAGAGPANGLVNGDKARDIFV
KSGLSYEKLGQIWQVVVADKTDQALTFVSCMANSALVLPATLPPGVYETASGGRPAPAAAPVGPVVRNNTGPTSPLRQQY
TGGGVAPLQQQGTGGSIGATSAPIPPARSFTTSSAFAPPSRQMSIQNPQWDVTPQAKITSDGFFSQLDPQNKGVIDGDVA
VPFMLQSQLDEATLANVWDLADIRKEGKLTRDEFAVAMHLINLKLAGQEIPTSLPVSLVPPSLRDEYGPGKQEVLQSSAT
KDLFDLFADEPPASVSKATSPAPPHSQASTPAAAAAAAQPPALPARNLSQQPQPQTLQTSFLPQPPPPPSRRQASHLTPT
LSPNPTGQQPSSFQGSAFASPFSTSPAPAPAPAVAPAPASAPPSRGGGDLLSDDAETSSTPVPDHSAELGNKQNQLSQTT
RSITDLSSQRTELEGSDKSSKQQLEELESKLTAAREKHQTELRAVADLRIRVGEQQAKVKKLNADLITASSDLSALQSEK
TELEQALLHDKEEVRSLQKRMKEVDDEKQGLVLVLEKLRKEARQQKGMVSIAKKQVSTAEGARDGVQAEVKGVEREIEED
KAFLVQHEKNQAQQQQQARGLSPQSTGTFAAGIALPTTPQTLSPAGTGMSNRSNNPFDRFLANGRSTSQAQVPSSTAATV
GSMSSASTSTGQTPPQAPIPASAAEESTDKSLSPGSPVADIAKTASSAFENVGAAATAAVGAVAAGAAGLYETAKHAVTD
EPEHDPHLDTSSSSTAPPPSTEVADVAAAKAVEENNLNVKQDVAEQEIGPLAGGEGEGEEQQKQEQDPFGAPSSGFGFVG
EDDKTPIAQQEELDPFGAPQIPSTTITSTAGAETNKDEISTDPFGVPQTETSSEQQNQAAGSQDQGFNDFEKGFDDSFGT
TGTTETAIAPAEKAVAGAEQETNKAPTDFDSAFAEFDSSAEAPSQFEQQPQESTLSPNEGIPSGIPKSELPINFSELPAA
ERTFSTQATIAPESEPVTPMTEVPGEYRSPEEGSSGIPSSRGSTPGLAGIGATAVAGGAGVGVGSALAHEFKPEHEVQEQ
QVQEVNAGESSDEDEGPEDLEGPRKGCSCRSRPTHCRLYGPPMKTLSPRSDEVRRHLLPSPLPPLLPLSPTLLLLPPATE
SETVSPVVATAGGINPGEEFDPFGAPMVASGNAALGNVATTQGASYIDAPSMAASQAHPKTASFDEDEFDFSDLPPAEVE
SGIPVAAAQQATANAGETPTSAGFDDEFATFDDEFEKPEDFSAGNGSENSSGNKSYEIVNPQPKSSGLYDEWGIGSSAKR
ESHPQEQTSQPSQNQQGAFGFDDAFGTQTSQGTQEGGLSFDDAFGNDFEPSSSARTQEYAPPAGAPPQQQGLRPPMPERR
PSGAQADDIEDVKKLCAMGFPRELVVEALAANGYDFQKTLNVLLA

>TreeEde1
MSAAAGVAPSVPNLNLRDDERAFYDRLFNQASRDGEKITGDVAVQLFEKTTLDSTTLGTIWQIADIANQGQLNRQGFYVA
LRLIGHAQVGKQPSPELALQPPPHGRLPEFAGITPVTAIPPPQAPTPIAPQVSGGNIIPKLIPEKGSRYVSLFAAQNLHD
SKFLPGEQARTIFSKSGLPNEILGRIWSLADTEQRGALALPEFIIAMHLITSFKHGELRSLPNVLPAGLYEAAIRIASTA
ASRQSPANTGGITAIPRQLSGPAQQQQRTGSPLNRPPMVAAQATGAPVPNNEWAITPADKARFDQIYLDFDKTNKGYITG
EEAAPFLSQSGLPEDILAQIWDLADFHSQGQLTREGFAIAMYLIRQQRSNRGIPLPATLPPNLIPPSLRTQSRPTTAVSS
AFDAAPVAAHVAPAAVPAPAPPAPKSALDDLFGLDSSTPSPAPPAPAQTTMSTGGSNADPFAGGISALHSASPPAKPSSP
VGVTFRPFVPSSSFGRGLAGHPGAEQARPHTASEDLLGDTDPEANKAISNETTELANLSNQISSLAKQTQEVQAKRTTTQ
HELSQTNSQKQNFEQRLAQLRQQYEKEAQDTHALEEKLRNSRADTKKLQGECMSLEGQLRDIQGQHQQVLAALQADQQEN
ANLRERIRRANAEVAELKPQLEKLKLDARQQKGLVAINKKQLSTTEGERDKLKAEAESLARSAEDISRQAETGSPVSTSA
QMASPALSTSSGNNPFFKRSASTDIMGVFGPPLGPPPPSRAFSDRSFDDLFGPAGPVSSSGTPPPVAAFRQQNTGQSSVS
VGSFSNNSGPTPHVSRVTTLSAEPPAPPESRQLSSSFLPFPEHNESLSSSRQVSPPTSSRAEGSASGSYPFPGGVPSGEA
EAGTPAAAASSEEEEKHDSASATPVPAAQGDSSQKPAEGEAQDRSGSFDNTDHAKAKADFDNAFAAFTSTKASGNGADKG
SAAVKPQNAFDNAFDTEFPPISELERDVSESDSERGGFDDDFAPASPENKAKEKQAAASEPTPESQRPATEATDSPLPPS
QDVPTTHEGEAKSAELSSSPATITNNNSSISQTSNADDIFGSSTLPASGNQGQPPASKGAFDDLDDDFEGLEDAKEGSAD
DDFANISRSGLDDYNPMFDSSPPASQAKSESTAFGNESSFDFISSNSAASAPGQSSNGQQRGAEAHDWDAIFSTLDSPTV
PAAQPVHSNNTGPPKEENADARPPAPGRALTEAGEHDDPILKNLTSMGYSRPDALAALEKYDYNLERAANFLASQS

>CgatEde1
MASAYCKSPTHGHRLRPSPAGDAVLRPATGILPGQDAYPFLTSSNLSTTTLGEIWAIADPDNNGFLTRDGWYKAARLIGW
LQKGGATNVEETLLAKRESQTTRRRPAHGPASLGKHHRICFAPTHTHRPSQIHQALCRRRTCQRFGQWRQGERHIRQKNL
ADTQGRGSLDLTDFIIGMHLIQSCMANSALVLPATLPPGIYETASGGRPAPAAAPISPVVRNNTGPASPMRQQYTGGGVA
PLQQQGTGGSVGATSAPIPPARSFTASSAFAPPSRQMSIQNPQWDVTPQAKTTSDGFFSQLDPQNKGVIDGDVAVPFMLQ
SQLDEATLANVWDLADIRKEGKLTRDEFAVAMHLINLKLAGQEIPTSLPVSLVPPSLRDEYGPGKQEVLQSSATKDLFDL
FADEPPASASKAASPAPPQPQASTPAAAAAQPPALPARNLSQQPQPPAPQTSFLPQPPPPPSRRQASHLTPTLSPTPTGQ
QPSSFQGSAFTSPFSTSPAPAAAPASAPATAPVSRGGGDLLSDDAETSSTPVPDHSAELGNKQNQLSQTTRSITDLSSQR
TELEGNDKSSKQQLEELESKLAAAREKHQTELRAVADLRIRVGEQQAKVKKMNADLITASSDLSALQSEKTELEQALLHD
KEEVRSLQKRMKEVDDEKQGLVLVLEKLRKEARQQKGMVSIAKKQVSTAEGARDGVQAEVKGVEREIEEDKAFLVQHETN
QAQQQQQQQARAISPQSTGTFAAGIALPTTPQTLSPAGTGMSSRSNNPFDRFLANGRSSSHTQVPSSTAATVGSMSSAST
STGQTPPQAPVPASATEESTDKSLSPGSPVADIAETTNSAFGSVGAAATAAVGAVAAGAAGLYESAKHAVTDEPEHDPHL
DTSSSSTAPPPSTEVADVAAAKAVEENNLNVKQDVSDQEIGPLTGGEGEGEGEGQQKQEQDPFGAPSSGFGFVGEDDKTP
IAQQEELDPFGAPQIPSTTITSTAGAETNKDDISTDPFGVPQTETPSEQQKQAAGSQDQRFNNFEEGFDDSFGATGTTAT
AIAPAEKAVAGAGQETNKAPTDFDSAFAEFDSPAEAHSQSEQQPQESTLPPNEGIPSGIPKSELPINFSELPEAERTFST
QATIAPESEPITPMTEVPGDYRSREEESSGIPSSRGSTPGLAGIGATAVAGGAGVGVGSTLAHEFKPEHEVEEQQVQEVN
AGESSDEDEGPEDLEGPRKGYGTKDAESSVTSPAEQQRLPTSAGAAAALAPPIAGFMTSNEDSQPKVRRSAPPPPSKSAS
ASSALVANPAAPAPVTESETVSPVVATAGGINPGEEFDPFGAPMVASANAALGNVATIQGASYIDAPSMAASQAHPKTAS
FDEDEFDFSDLPPAEVESGIPVAAAQQATAKAGETPTSAGFEDEFATFDDEFEKPEDFSAGNGSENSSGNKSYEIVNPQP
KSSGLYDEWGFGSSARRESHSQEQPSQPSQNQQGAFGFDDAFGTQTSQRTQEGGLSFDDAFGNDFEPSSSARTQEYAPPA
GAPPQQPGLRPPMPERRPSGAQADDIEDVKKLCAMGFPRELVVEALAANGYDFQKTLNVLLA

>SpunEde1
MADTKRNSWAFLESDLSAVPSTQSNATLATTTHGASKDVSPGFPLTAEETAAYAQLFKLADSQATGTVQPNDAVAFMSKS
HLPQNVLSEIWQIADSERKGYLTQQGFYKALKLIALAQAGKAPSAALLNTSAPIPTFGGITLPGNASPSTPSPFPSTVAS
HLTGASASGSPLSAVATHRTGGSITTHHTGGGLSVHSTGTGRIASHMTGSGVASHSTGNGGAYNISAEERERFTVAFNSC
KPLDGFVTGEAAKELFIKSTLPVDVLSKIWNLVDTSGAGKLDIHQFSAAMLLITRLRQGALPSVPATLPSHLLGATTTLP
NLDSPSISPIKDLGLHTPLAPPLSSRLLNRMSTVGPPPSSPRIDRRRTIISTVASQIMTSPEWLIKDDEKAQCDQFFDGL
DKDKKGFVTGQDSYEFFTRAKLPQTELARIWDLADISRTGRLSKDEFAVAMHLIKLRMAGTPLPSVLPPELVPPSLRMQA
LKALGTGDNTSGLAASPSVGSQLSAGETDLMGGMGSAPRSLIDARSLSFSKLPSTQNAAELAEREEELAQRKADLQSVEQ
QLGSVQPSVEELRQKRAALDSEFRTVTEKRNEQALQLSQLRAVYETESQIALETENALIREKQMLNIALAELQQAQQTVA
ALQAEKGNLVEQLGRTQHDIEEMKKQIKEANEASIPLRQEIEKLRADLKQHQQHREINEQVLQSARADYQQIHADLQQEQ
ARLEQEKSRNAQVAQQISVQTAINEREREKMRAAAAQREKELAVSQSLPALNVTTRDPYAAFSSVSSPSSTMSPGKSLDT
TSAKGSLMDLGSSVALNSPTFSTGSLSGTGKKAPPPPPPMSKKPLRGDPVGLSQTDLTHVPAPKPNESLTPVKPEASTAS
PASQSPQRKMSTTSISSRKSAKEELDDLLEIHQPKNKKSQSSLASFGPSPVSMRPASPSPVGPSPAARQLKPASVKSLTL
SASGERPPEEEVFGSQNAKKSSSVRSLPLGESQETEKGDNKMASTTSALDFASAFGDLPTSTAPPATAPPPAPVRTDSAT
FGESNDLPVTTAPTEFNDAFSSIAREQIGGFASNEFEADFDSAFAVPPINQPQPVSSPLSQEGRKGSSSSFQDGASMRST
STRQGELLASLATVNIEEEMKNAFAASAKRESNPQGNGKAETADFDDKAFGAVSAADFDDDAFKFDASFDAGAANFTSGD
DAVGAFAGGSATSATAASFEADFANAFGAPPAAGGDPFSANNFSFGPPAQSPASFADLDAAFGSPSESNGTSDGKAKVNG
NGFNAFDDAFGNSGDFGNAFTAAAPASPKKRPVPLPPQRASTSQDDAVEVQQIIALGFSKEEAVNALEVNAFDVAKATNY
LLDSR

>BdenEde1
MDSQAFAIDDSFDSHSGPPVKHHNGLKLSPAESTAYAKLFKIADVAATGLILPAAAVAFLSKSRLPKNTLGLIWSLSDTD
NLGALDSPAFNRALKYIAAAQGGHPITPDSLSITTVLPVFDGVHIDVAPALTSQTHYSASSPLLSSDVGSTPMLSIPTQL
TGNRMMPQKTGDSLVFSPTQASDAHMTVTSEERERFTSFFNAANPVNGSITAQVARELFLKSNLPIEALGKIWQLVDPTG
SGKLPLNQFIVAMHLITEMRLNRLVAVPTSISPALWKSASMALNSSAPQSPSTSGEVSSSITAAPRSNSTFWDTHQNAGG
QPFGFKPSNVQEPISMAHASPTSTSVPVARNFIASTESIISDAFVVPEDEKKKFFAFFDQLDTNKRGYLTGEESSSFFLK
SRLPSADLAQIWEYVDVTKSGKISRDGFATAMFFISKRMAGGDLPPTSMINMPLAVDSVRLGSTTDLTYARGTAPALLDS
FDPSNSAPASESVAHIATQPAFDLFGPERTLDSTSMAQNNSTAYLIPQIPAAASHYREAAEREAELNRRKEEVTSLTEQL
KLLHPTAEELKKKRSDIDAEYKQVTDEKNKLTIQISQMRATYEAEVQIVRDSQNFLMTEVQRLESSKLELNQIEKAVASI
KVEKTNLSEQAARYQQEISESKKNIQILTEETNQWRTELEKLRVDSRQQQQLADLNQKLLLSAQIENHQFKMDLAQERER
LEHAKQKAVQFQQQASVLQAINQKELAQIKAAEQQRIHEVSQSQDLLAATTAIKDLAPAAAPLVPSLASKPIKGEPFSTL
VSDSVVHNSDKLKATRSLSGSSTSPVSMADPQSVVTRKSQDEFRVKDTSEPNDIFTSNMPKPNDSESGNSSAKSIQSMHA
GATSVIKEHSIPISKSVSASPQFVFGEPQATSPVISQISSTLPVQSVTSTSLPASATTAFPSSFDDVFGPASVAIPASKS
ATSFGLAHSATTTVAPHANSPASDPAKLLLTSSASSSAKKAATSLQNFDIDAEFQNAFSGDKRLNAARDSSTVQSIHQGI
SRVKPNDFSADAFTFDASFSDAKPIRSNTPSSKLNFETVFDAPLSSTSVKSIGNALPITSATKDFGPVDFGNASDPVGMA
NSAASTTVASFSTKAGGSASSTVPTSVLAEHTAKGFDEDPFGAVDFNKALSLPHT

>AmacEde1
MIHYRLGARRGNLHAVWWRALARVPSQKPFFRQRHRRCRRGRHCVDGHDIVHSPQARRHQPSAHRAGRRSDAPATLSRPY
PQLASSTTMNYIGVPSTATASMGPSSGPLPALPSYVAPADWPTYTHLFRTAARGLDGRRIGADQARAILVQSGVPNDVLA
HVWTLADTSRAGSLTFPEFCLAMALVKRAREHPGAVPATLPPHIRNEIASLNIQLGVATPSSVGSVSVAPVPAPASPWAL
TQDDRAQFAATYTALDPLAMGFVGGDQCRDVMQRSGLPGPVLGKIWALVDVRGSGALTQDEFAVAIKLIAVARSGRPVPD
TLPPELNAAISATPAPRSAILASSSPRGSMSTDDPDTAVYVSKHRRRPGAVSVSTTGASSPRSRAASTSSAHRVADLQRR
IAQSRELLRLKREQKRAEAAAAGFSSDDPVAVRRLHREITDLQAVLRSLRAQYADRRRSMAAPPKTTSSKANADLIAQIM
AVQDQLNGVQLSVFRIRDQKRHKYPSLPVATESVDLTALLAAPKAATVTMSEADRRKQKAAEMLAQRMAALGVGSSTGMS
ASSATTLTPAQQDAVRRIEAERERLKLVLAELRIKLEGMTDPRAAEPFVAEFEAKLKEMEPLLVPVDLPAEFREGAPSRS
QPAAVGRVVHRLERARQEPTPAVDKPASARTVQVPSAYAAPAKAVQVPSAFTSPFTAASPFEKPAPVSKWSPAAKPTPPP
ASPLTKLSPAAEPAPSDLPQARTGNVKDLASKLFGPPIAQPKPTPASPPKRWAVPSPTVAPAPAPDTAPADLNPFGNPSV
PVRPAAAPVSPPPPQLPVGRATVSPAPAVPIQVAPVQPAVPIQVQPPSPAAPADDFNPFATIGRGRAVNDHATGGSVPSA
PLVAAPNPFGDDDAASPAPAPPAQVPGFHAIELVDLAKPAPVRTSTPVADPFADLLTPESPTVVNAFIDEKPPATTTTAP
PAARVLYDYAAVSAGDLACRAGERLTVIEEEGEWVHARNVRGEDGWVPATYVVKESADGDGRRARVLYDYEAQHGDEVSV
AEGALVTVVDDTADAEWWMVMDDAGRSGLVPATYLERIANRPASVASSIPPDPFIAGDSDAGSMRSPPLFAIQSAWPDSS
TSPTVSAATHTAVHDMSHADWLAVPSLRHKRSTQSVASHTTTWSSTMQPSLLASLGVEEKKRQEAIFELIVTEQAYVRDL
QTVADLFIQPLMGTRGREALADVPGGHEATVKTLFGNWEELLVTNVAFLSDLELRQEKDDGLIEAPGGLILDHIQGMKCY
MPYCAGQKRSIERLSELMQTRPTMAEFVQTAQADPRCRSLDLGSYLLKPMQRMTRYPLLIKQVLHYTPEAHSDHKDLMAA
LAAAEANLHAANEAARDDEDRTVFAEIVGKVDLRYGDTVLDLASLTRTVGKRHFILEGELAKAKSGRRLYAYLFNDLILL
TEERRSERGLPYALYRPPILLSEVRVERDHSRPAIFSLILHNLHDAAGANPVITLRCASQSTRNNWANKIDAAIAAVQQA
VTAGGASAAALAARPILGTLRVVVVEGLHLNVVADALAAARLNLLCEVTVPGQPAQRTRTVKNATAHPAWNEPLMFSVQS
LDDTLRLVVFNAYDKFSQEDYLGTAEMPLHILEYFGNQETVQDLPLQNGPASGGIVPAVRVRVQYRSSTSQSTALAPVSA
AGTGSRGRSSSGRTRRL

>ScerEde1p
MASITFRTPLSSQEQAFYNQKFHQLDTEDLGVVTGEAVRPLFASSGLPGQLLSQVWATVDIDNKGFLNLN
EFSAALRMIAQLQNAPNQPISAALYESTPTQLASFSINQNPAPMQSGSATGNTNNTDIPALSSNDIAKFS
QLFDRTAKGAQTVAGDKAKDIFLKARLPNQTLGEIWALCDRDASGVLDKSEFIMAMYLIQLCMSHHPSMN
TPPAVLPTQLWDSIRLESVVVHQPNRTTPLSANSTGVSSLTRHSTISRLSTGAFSNAASDWSLSFEKKQQ
FDAIFDSLDKQHAGSLSSAVLVPFFLSSRLNQETLATIWDLADIHNNAEFTKLEFAIAMFLIQKKNAGVE
LPDVIPNELLQSPALGLYPPNPLPQQQSAPQIAIPSRASKPSLQDMPHQVSAPAVNTQPTVPQVLPQNSN
NGSLNDLLALNPSFSSPSPTKAQTVVQNNTNNSFSYDNNNGQATLQQQQPQQPPPLTHSSSGLKKFTPTS
NFGQSIIKEEPEEQEQLRESSDTFSAQPPPVPKHASSPVKRTASTTLPQVPNFSAFSMPAGAATSAATGA
AVGAAVGAAALGASAFSRSSNNAFKNQDLFADGEASAQLSNATTEMANLSNQVNSLSKQASITNDKKSRA
TQELKRVTEMKNSIQIKLNNLRSTHDQNVKQTEQLEAQVLQVNKENETLAQQLAVSEANYHAAESKLNEL
TTDLQESQTKNAELKEQITNLNSMTASLQSQLNEKQQQVKQERSMVDVNSKQLELNQVTVANLQKEIDGL
GEKISVYLTKQKELNDYQKTVEEQHAQLQAKYQDLSNKDTDLTDREKQLEERNRQIEEQENLYHQHVSKL
QEMFDDLSQRKASFEKADQELKERNIEYANNVRELSERQMNLAMGQLPEDAKDIIAKSASNTDTTTKEAT
SRGNVHEDTVSKFVETTVENSNLNVNRVKDDEEKTERTESDVFDRDVPTLGSQSDSENANTNNGTQSGNE
TANPNLTETLSDRFDGDLNEYGIPRSQSLTSSVANNAPQSVRDDVELPETLEERDTINNTANRDNTGNLS
HIPGEWEATPATASTDVLSNETTEVIEDGSTTKRANSNEDGESVSSIQESPKISAQPKAKTINEEFPPIQ
ELHIDESDSSSSDDDEFEDTREIPSATVKTLQTPYNAQPTSSLETHTEQVIKYPAPGTSPSHNEGNSQKA
STNSILPVKDEFDDEFAGLEQAAVEEDNGADSESEFENVANAGSMEQFETIDHKDLDDELQMNAFTGTLT
SPSNPTIPKPQVQQQSTSDPAQVSNDEWDEIFAGFGNSKAEPTKVATPSIPQQPIPLKNDPIVDASLSKG
PIVNRGVATTPKSLAVEELSGMGFTEEEAHNALEKCNWDLEAATNFLLDSA

>AthaEH1
MAGQNPNMDQFEAYFKRADLDGDGRISGAEAVGFFQGSGLSKQVLAQIWSLSDRSHSGFLDRQNFYNSLR
LVTVAQSKRDLTPEIVNAALNTPAAAKIPPPKINLSAIPAPRPNPAATTVGPVSGFGGPGAPNAIVNQNY
FPPQQNQQMRPNQGISGLTSLRPAAGPEYRPSALSGQFQPVPVGSVTHPPQPVPTSVSGPGSSTFNLNSL
YAGAGNTSGYSSGFGGGSLAAPSPGLKQESHIDPKALVVSGNGGDMFSSFQQKQEPTLSNSSISSAIVPT
SAGIQPPTKPNALDSLQSTFSMLPSGNQLQQPRPAASSQPAVSSQGPSSGLPPGSAVGSGHSTPAGNNQP
PWPKMKPSDVQKYTKVFMEVDSDKDGKITGEQARNLFLSWRLPREVLKHVWELSDQDNDTMLSLREFCIS
LYLMERYREGRPLPTALPSSIMFDETLLSISGAPSHGYANAGWGSGQGFVQQPGMGARPITPTTGMRPPV
PAPGPQPGSGIPPNQPRNQAPVLDAPFANHLGNGYSASSNLPEAAADEEKVDEKQNAYMDSREKLDYYRT
KMQDIVLYKSRCDNRLNEISERASADKREAETLAKKYEEKYKQVAEIGSKLTIEEARFREIEGRKMELSQ
AIVNMEQGGSADGLLQVRADRIQSDLEELMKALTERCKKHGLEVNSKALVDLPAGWQPGIQEGAALWDEE
WDKFEDEGFGNEITFDKSKEQNSSGEKENGTVDDGSGPPDSPTHVEDNYGPFSETSDRHHESEYGTTHSE
DRSPRDSPVSRNATEVPSPDYSQGKNSEFFDDSNWASAFDTNDDVDSVWGFDASKSQDGDYFGSGDDFGG
NTARADSPSSRSFGAQRKSQFAFDDSVPSTPLSRFGNSPPRFSDASARDNNFDSFSRFDSFNTSEAGAGF
SSQPERLSRFDSINSSKDFGGAAFSRFDSINSSRDVTGAEKFSRFDSINSSKDFGGPSLSRFDSMNSTKD
FSGSHGYSFDDADPFGSTGPFKVSSDESPTKRSDNWNSF

>AthaEH2
MAAPRPTGGQDLFDTYFRRADLDGDGHISGAEAVAFFQGSNLPKHVLAQVWSYADSKKAGYLGRAEFYNA
LKLVTVAQSRRELTAEIVKAAIYSPASANIPAPKINLAATPSPQPRGVLPATQAQGVTSMPSVAAGVRGP
HMGGTVSTSNQQVVPGQQNQFTGIPPSQTQQNFQSPGMPAGGTNAPRPANQPMPSDWLSGRSVGPSGNVN
SQIPSSQSTYGLTAPNSTANHITKPHITPAVTSSTTTRPQESAPVHNPQESSATFGSRVSNVPSNQLVPK
DPKELAASGNGFTSDSLFGDVFSVTSTQPKQHPTGSASTTGISSVTTGTVAGPEITQSVVRQSSIPQQGS
LSQHAVGVQTQLTGNSGQPYTSSGAASGPPGSTVGVGISATSQLAQRPPHPHSQPQPRPQGQSQPPWPKM
TPADVQKYTKVFVQVDTDRDGKITGNQARNLFLSWRLPRDALKQVWDLSDQDNDSMLSLREFCIAVYLME
RYREGRPLPPVFPSSIIHSESMFTSPGQSVAPHGNASWGHPQGFQQQPHPGGLRPPAGPKGKPPRPVPLS
PSDGMVQPTQPKRKMPVLEKPLVDQLSKEEQDSLNTKFEEATAVDKKVDELEKEIADSKQKIDFFRAKMQ
ELVLYKSRCDNRYNEIAERVLGDKRELESLAKKYEEKYKKSGNVGSKLTIEEATFRDIQEKKMELYQAIV
KFEEGKLDDSIVKERTEHIQSGLEELIKNLNERCKQYGVRGKPTSLVELPFGWQPGIQEGAADWDEDWDK
LEDEGFTFVKELTLDIQNVIAPPKEKSSAWRKEVDVSSKEGEDVSFSDADSKTGKKQSSGEEDSEQSEGK
TSDVDARDKNGSLDDSKVRKGIEADSSPRTKDTRSENGHDDGESTASAGKTVNYDSHDETDSVSSVNPDN
GKDKDHGKYDSGFGFGFGFDDFSIKPIKTGSTISNDFLPPKLSIFADSVPSPPANASDVSPTKPSLFADS
VPSTPATNNASYPGQKSFFDDSVPSTPAYPGNLFAEKKSFFDDSVPSTPAYPGNLFAEKKSYFDDSVPST
PAYSTSDFGGKPFASETPRSDNLFPGRSPFMFDSVPSTPAAHDDFSNNSFSRFDSFNSNNNDAFSLSRTD
SMRSTSEPDPFASRFDSFNYQRYDSFNAQSYDSSSNNNASETPKASLTRFDSIGSTRDSDYSHGFGFDDH
DPFGSTGPFKTTTTTAETPRSSDNWNAF

>DdidEH1
MRSEAQVPPAQKVYYEELFQIADVDKDGVIGLNDASFFRNSMLSNDILRDIWQLSDVNNGYLNIDDFFVA
LKLVSLAQMGAPVTLDSIKLIPVIPPPKLNDIPPLKNDWIISNGEKQNYIDLFNKYDEDGDGFILGSQAK
TIFGTSGLPTKMLSHIWNLSDVSKDQKLDCQEFIMATFLIRSVLKGYELPNKLPESLITSSHYISSAGVP
SPKIPEWLIPPPERIIYEDLFNKNQQGGIFTGSQAKVLFEKSGLSNQDLKLIWDLADHNQEQVLDKHKFV
IAMFLISQRKKGKELPQSLPQLLLESSKSTFNPSSITSPPPQSSPQSSQLQQQPPQQQQQTGDSKYNINL
NDLVSNTTPIGQPNIQPTTTTTTTPATASGGLNVSGLLSPPPQQQSPSIVGTPPSTITREGSFTFDNSGG
GNNLLAKPPRSNSITRMNSFQHQLPQQQQQQVSPQSTISNTSIGSGSSSFLSTNATTSSPPPIPSTSSQP
TSSNNSSITSNNNNPISPTSTNITQLFENIEKVKQQVFEQERIRQEEIQVKLNQELQLEAELKQQLAQEQ
QQLDEVRENVKEEEIKLSSIKADNQSLKEQISTARVDIKSLKSQLEQQSSLLREKSELFDEQNEALSHLN
DDLKEKQQELQKNKQQIEQLLSSIESIKQNRTDVKNQISTVTKQLNDSKLELKQLAEEQKQQKQKLAEEQ
KQLQQLQQQQQQQATSKSLTSVKSDDNITFLSGINTNTTSTNTATSIPTASVSGNDNWDFFNSPPVKSSS
SLPTSPFDDDKTFVPTFTTTTTTTNNNNNNNTINTSNGNLTFTSPVKSTVNQLKSSNSSVGGTGGSVSTR
KLSGASVSSNNSFNDNTSIDTLNNHFGSDQFSFNSFGSNNLTAPPTTSSSTNKVQSDFFGVGGGNKDPFG
GDSNNNPFGEESTSSIRDGGSETLSEAHTLFDKDPLFETNDAFQSSKDPFGQILFSNFTKDSFGGESVSN
NSNNSSIISSNTIPSSNFTFNTNSTTTNNRQSPIDSDLFSDNQQQQQQQQQQQQQQQQQQQQQQQPTQSN
QNNQSFTSNDSFDDFQTTPTPTNNNNNTTTTEFGVKFSDTTFGDSSNGDFDFGSNVFGQPSANDPFSSSI
EPQHQPDTNNVSSDPFKGGFDDFGSAPFSFDNKFNEVVGDDSPSLTTATTTTTNDNDNGTFVFNDNNNNT
PSPFDS

>DpurEH1
MRPEAQVPPAQRQYYEELFLLCDSDKDGVIGLTDASFFRYSMLPNEILREVWQIADVNNGYLNIEDFIVA
LKLISLAQMGAPVTLESVKSMPVVPPPRLSEVPPMKNDWAISNSDKQNYIDLFNKYDDDQDGYILGSQAK
SIFSSSGLPAKILGHIWNLSDLNKDQKLDCQEFIIAAFLIRSVLKGYELPVRIPESLITSSHYISSAGVP
SPKIPEWMIPPTERIVYEDLFNKNQQSGYFTGQQAKVLFEKSNLSIHDLKLIWDLADYNQEQYLDKQKFV
IAMFLINQRKKGKELPQSLPNILMESSKSNFNPAMFSPTHQSQASDSDSKSSSNKYNINLNDIVGNISNQ
SPISSGGGSGSITNNNSVQSNSGGLNVSNSLVSPPPQQLQQQFSQQQLQPPPQQQSPNIGSTPQPQAQPT
LQRQGSFTFDSNTNLIAKPPAKPGSVTRMNSFSQVSPQSSVSNSSYVPSPQSSLNNNNNYVSSPQSSYVQ
QPSQNMNQLYSDIDKAKQISEQEKIKQEDLSFKFNQEVQLEAELKQQLEDEQKQLQVVQEMIKTEESNLQ
MKKQSNSELKEHINTTRSDIKSSKVQLEQTLSLLKEKTELYDEQREQLNQLNDDLQEKQQELEKNRKELE
FLLASIESIKQNRSDVKNQLATIAKLINESKAEIKQLAEEQKQQKQQLQQEQQQLQQQQQQQQQLSSSKP
LSAVKSDDNISFATSIAPANNTTSSTTTNNATGDEWDFFGTPTPSRTSTSLPTSPFDDKFSIPFTAPSTT
TNPTTTNPMNTSNNSVTFSSSPSSSFINAGNNNAPSPVKSNVSQLKTSSSSVGRKYSGDSKTIPNPTFSS
NAATNNSASVSSNNSFTDNSVDTMANAFGSEQFSFSSYSTSKQDPFGESAPFGEDTTSVKDAGSETLSEA
HALFDNKDSLFETNESFQSSKDPFGQIIFSSFNRDSFVFGSSSENQQNNSNIISENGAFSQTNDNDFFSS
NNTVPNNNSNDFDGFEDFAPQSQTLDQQPIQQEQDSQQQPEFGVKFNDNFDFGSSNFNSSNLNNENLSND
PFNNSLNDNNNNDNSNNNNDPFSQDNNDNFNTAPQKIKIIMTHSKVSVILAAHHSHLMIANLMMMMMI


>CeleEH
MDDSYAIATPHNDVFNHAFAEMNPHGAPRIGAAEAATFLKKSNLAMPVLGQIWELSDSQKVGSLDKRGAF
VAFKLVAAAQQGKPVANSSLYDSSLQPPRFAPPVPPANMQHHFQPSFPSVGRAPPVPPPPHPSHPYSISS
QQSSPAHPSSAFPPQWPITPTDQAKYDSIFQSLNPVNGKLSGAHVRPVLMNSGLDAHALARIWELSDQDK
DGNLDRIEMSVALHLVYRSLQSDPVPAQLPPNLIHPSKAMYAHSSPNFAAPPHPPRPMMGSRAGSVTSLD
DVNMSQSYSATMPRAYPPQPGRAYSAQAHVNGSRTSGASTPISASHSIHSFPAGEWPINTGDYADQFAQT
DTNKDGLVDGMDMRAPMMTTGLSAQILAHVWALADIKKCGQLNLEQFALTMHLLDMAKRGESIPSELPLH
LIPPSFRPPTEPSALHHPAQSVSTPQLPEATSMEIKEALEGENEEMKQLAESIQSMLVERKTAEEAVLQL
EADMTIKNSSIKNLQVELATLESTVKQLERQKGEATRRLADYDTQIEQLESACKAQKETKEDTEKRMQQI
DEDAKNAEDCKANDEKEMEELKKEIEMLDNQFKTVRGEIVKETSQREQKVAELTTLERKEARDQIQMEKL
DAAIENTTKLTEQVSDAVEKSEEEMVQILRSQQRLLSTVIDQSLLSDDTVYGETAGTSSQNHVQQPPDPF
ASARANPAADPFAQVDQFGSSGHFDAAFPTDPFAQGGFPSDSGFAQSAPAKPAPPRPAPPKSARETPVND
PFAPSQGQSTQPAGFADFADFGSAFN

>BolerEH1
MAGQNPNMDQFEAYFKRADLDGDGRISGAEAVGFFQGSGLPKQVLAQIWSLSDRSRSGFLGRQDFYNSLRLVTVAQSKRDLTPEIVNAALN
TPAAAKIPPPKINLSAIPAPQPNPAATAARPVGSTGHQNVGFRGPGAPNANANQNYFPPQQNQQVRPNQVVSGMTSLRPTAAGPEHRPNALPGQFQPVPV
GSVSPPPQAVPTSAPGPGSSPFNLNNLYAGNTSGYSSGFGGGSLVAPSPGLKPESQIDPRALVVSGNGGDMFSSFQQKQEPTLSNSSISSAIVPASAGTQ
PPVKPNALDSLQNTFSMLPSGNQPQQPRPAASSQQPRPAFSSQPPVVSSQGPSSGLPHASAVGSGHSVPAGNNQPPWPKMKPSDVQKYTKVFVGVDTDKD
GKITGEQARNLFLSWRLPREVLKHVWELSDQDNDTMLSLREFCISLYLMERYREGRPLPTSLPSSIMYDETLLSISGAPSHGYANAGWGSGQGFVQQPVM
GPRPVTQTGTRPPVPAPVPHPGSGIGPNQQRNQAPALDDPFASHLGNGHSASSNLQETATDGEKVEEKKNAYMDSREKLEYYRTKMQDIVLYKSRCDNRL
NEISERASADKREAETLAKKYEEKYKQVAELGSKLTIEEARFREIEGRKMELSQAIVNMEQGGSADGLLQVRADRIQSDLEELMKALTERCKKHGLEVKS
KALVDLPAGWQPGLQEGAALWDEEWDKFEDEGFGNEITFDKSKEQNSSGEKENGTVDDGSGPPDSPTHLDENYGPFSETSDRHHESEDDSGRSPRDSPVS
RTGDTEIPSPDSHGKNSEFFDDSNWASAFDTNDDVDSVWGFDASKSQDGDYFGSGGDFGGNSARADSPTSRSFGGQRKSTYAFDDSVPSTPLSRFGNSPP
RFSDASARDSNFDSFSRFDSFNTSEAGAGFSSSQPERLSRFDSINSSKDFGGAAFSRFDSINSSRDFGGPSLSRFDSMNSTKDHGYSFDDADPFGSTGPF
KVSSDDQSPKKKSDNWNSF

>BolerEH2
MAGLNPNMDQFEAYFNRADLDGDGRISGVEAVGFFQGSGLPKPVLFQIWSLSDRSGSGFLGRQDFYNSLRLVTVAQSKRDLTPEIVNAALN
TPAAAKIPAPKINLLAIPAPQPNPPATTARPVSSPGHQNVGVRGPGAPNANVNQNYFPPQQSQQVRPHQGASVLTSLRPNALPAQFQPVPVGSATRPPQT
IPTSAPGPAGSEYRPSALPGQFQPGPVGSSTRPPQAVPTTASGPGASAFNLNNLYAGNTSGYSSGFVGGSLAAPSPGVKPESQIDPKALVVSGNGGDIFS
SFQQKPQPTPSSSSISSAIVPASAGTQPPPKPNTLDYLQSTLLPAGPQLPRPAASSQGPSSGLPHGSAVGSGHPTPAGNNQPPWPKMKPSDVQKYTKVFI
EVDSDRDGRITGEQARNLFLSWRLPREVLKHVWELSDQDNDTMLSLREFCISLYLMERYKEGRPLPPELPSSIMYDETLLSISGAPIRSYANAGWGYGQG
FVKQPVMGARPTTPPTGMRPPVPAPAPHPGSGIASNQERNQAPALDDPFASHLGNGYSASSNPPETATDGEKVDEKKNAYMDSREKLEYYRTKMQDIVLY
KTRCDNRLNEICERASADKREAETLAKKYEEKYKQVAELGSKLTIEEARFREIEGRKMELSQAIVNMEQGGSADGLLQVRADRIQSDLEELMKALTERCK
KHGLEVKSKALVDLPAGWQPGIQEGAALWDEEWDKFEDEEFGNEITFDKSKEQKSSGEKENGTVDDGSGPPDSPTHLDENYGPFSETSDRHHESEGESGR
SPGDSPVSRTATEVPSPDYAHEKSSEFFDDSNWASAFDTNDDVDSVWGFDASKSQDGDYFGENSGRADSPTSRSFAGQRKSTFGFDDSVPSTPLSRFGNS
PPRFSDASTRDNNNFDSFSRFDSFNHSEAGGAGFTSSQPERLSRSDSINSSKDFGGAAFSRFDSINSSRDFAGGAEQLSRFDSINSSRDFGGPSLSRFDS
MNSTKDFSGSHGYSFDDADPFGSTGPFKVYFDDKSPKKNSF

>BolerEH3
MAAPRPTGSQDLFDTYFRRADLDGDGRISGAEAVGFFQGSNLPKPVLAQVWSYADAKKAGYLGRAEFYNALKLVTVAQSRRELTPEIVKAA
IYSPASANIPAPKINLAATPSPQPRGPVTQTPGVTSVAAGVRGPQMGGNISTSNQQVVSGQQNQFTGPPPSQPPQNFQSHGMPAGGTSAPRTANQPMPSD
WLSGRSVGPSGQVNSQIPSSQSGSGLTAPNSIANNIPKPHMTPAVISSTTTRPQVPVPASAPLDAPSNQLVAKDPKELAASGNGFPSDSIFGDVFSVAST
QPKQHTTGTTSTMGISSVSTGTVVAPEVAQSVARQSSIPQRGSLSQHPVGVQNQLTGNLGQSFVPAGAASGTTGSTVGVGISASSQLTQRQSQPSQPQPQ
HQPQPQPRHQPHPQPQPQHHPRPQPHHQPQPRPQHQPHYQPQSPWPKMTPADVQKYTKVFVQVDTDRDGKITGHQARNLFLSWKLPREALKQVWDLSDQD
NDSMLSLREFCIAVYLMERYREGRPLPPVFPSTIISSESMFASPGQSVAPHGNASWGHPHGQVHGGSRPPAIPKGKPPRPVPLSPSDGLVQPTQPKRKMP
ELEKPLVDQLSKEEQDALNSKFEEATAVDDLEKEIADSKQKIEFFHAKMQELVLYKSRCDNRYNEITERVSGDKRELESLAKKYEEKYKKSGNVGSKLTI
EEATFRDIQEKKMELYQAIVKFEEGKLDDNIVKERTEHIQSGLEELIKNLNERCKQYGVRGKPTSLVELPFGWQPGIQEVAADWDEDWDKLEEEGFTFVK
ELTLDVQNVIAPPKEKSSAWKKELNVSSNESADVSSSDVESKTEKKPSSGEEASEHSDGKTDRNGSLDDSNIRESIEADGSPRTKDTRSENGHDDGESTA
SAGKTVNYDSHDETDSVSSFNPDNGKDKDHEKRDNDFGFGFGFDDFSIKPIKTGSTLSSDFLPPKLSIFSDSVPSPPANANDGFTVKPSLFDGSVPSTPA
TTTASYSGNKSYFDESVPSTPAYPGNLFSEKKSFFDSVPSTPAYPGSSFPEKKSFFDDSVPSTPAYPGSVFPEKKSFFDDSVPSTPAYSTSDFGGKPFAS
ETPRSDSLFPGRSPFMFDSVPSTPAAHDDFSSNRFSRFDSFNSNTNDAFSLSRSDSMRSTSEPDPFASRFDSFNYQRYDSFNAQNYDNNNASETPKASLS
RFDSIGSTRDSDYSHGFGFDDHDPFGSTGPFKTTTTTAETPRSNDHWNAF

>XtroEH
MAALIPLTQLSGGNPFYETYYKQVDPSYIGRVGPAEAALFLKKSALSDIILGKIWDLADPEGKGYLDKHG
FYVALRLVACAQSGHEVSLSSLNVPVPAPKFHDTSSPLLITPPPVEGHWGVRIEEKSKFDGIFDSLVPVN
GLLSGDKVKPVLMNSKLPLDVLGRVWELSDIDKDGHLDRDEFAVAMHLVYRALEKEPVPSVLPPSLIPPN
KRKKTPTFPGAVSVLPSSPPPKDSLRSTPSHGSMSSLNSAGSLSPKHSSKPAQPAVNWVVPLTDKMRFDD
IFLQTDLDMDGFVSGLEVKDIFMQSGLSQNILAHIWALADTRQTGKLNKDQFALAMYFIQLKVSKGIDPP
QVLSPDMIPPSERNTPIQDSSSSVGSGEFTGVKELDEISQEIAQLQREKYALEQDIREKEEAIRQKSTEV
QDLQNDLDRETSTLQELEAQKQDAQDRLDEMDQQKAKLKDMLNDVRQKCQEEGQMISSLKIQIQSQESDV
KAQEEELNRAKSELNRLQQEETQLEQSIQAGRVQLETIIKSLKSTQEEINQARSKLSQLQESQQELNQNS
DQYNDALNGDHGSSMNNLSDTESFSSRERTDHSSTIEDPFKNKSHLFSNNNQDIYSDPFQTEDPFTSDPF
KGADPFKSNPFGDDPFKESDPFHAPTSEDPFQKPAKGDPFSADPFTKNSVHSMTLPLKSDPFESSDPFIS
STLPKKKTDPFGTLDPFGSSAFSSNESFADFSHMSKQHQAPDPFSATFPGTGFSDDPFKSKHDTPALPPK
RSVPPRPKPPSGKSTPVSQLSTSHFQKSHDPFQPFGTEPGDPFQSRKSFTDPFSGKDPFATSQSGKHSKG
TSAGFANFGSFGNEEQQLAWAKRESQRAEKERLDRLKRQEQEDLELAIALSKAEMPSS

>AlyrEH1
MAGQNPNMDQFEAYFKRADLDGDGRISGAEAVGFFQGSGLSKQVLAQIWSLSDRSHSGFL
DRQNFYNSLRLVTVAQSKRDLTPEIVNAALNTPAAAKIPPPKINLSAIPAPRSNPTATTV
GPVSGFGGPGAPNANVNQNYFPPQQNQQIRPNQGISGLTSLRPAAGPEYRPSALPGQFQP
VLVGSVARPQPVPTSVSGPGSSTLNLNNLYAVAGNTSGYSSGFGGGSFAAPSPGLKPDSQ
IDPKALVVSGNGGDMFSSFQQKHEPTLSNSSISSAIVPTSAGIQPPTKPNALDSLQNTFS
MLPPGNQRQQPRPAASSQPAVSLQGPSSGLPPGSAVGSGHSTPAENNQPPWPKMKPSDVQ
KYTKVFMEVDSDKDGKITGEQARNLFLSWRLPREVLKHVWELSDQDNDTMLSLREFCISL
YLMERYREGRPLPTALPSSIMFDETLLSISGAPTHGYANAGWGSGQGFVQQPGMGVRPIT
PTTGMRPPVPAPGPHPGSGIPPNQLSNGYSASSNLPEAAADEEKVDEKQNAYMDSREKLE
YYRTKMQDIVLYKSRCDNRLNEISERASADKREAETLAKKYEEKYKQVAEIGSKLTIEEA
RFREIEGRKMELSQAIVNMEQGGSADGLLQVRADRIQSDLEELMKALTERCKKHGLEVNS
KALVDLPAGWQPGIQEGAALWDEEWDKFEDEGFGNEITFDKSKEQNSSREKENGTVDDGS
GLPDSPTHIDENYGPFSETSDRRSEDESGRSPRDSPVSRTATEIPSPDYSQGKNSEFFDD
SNWASAFDTNDDVDSVWGFDASKSQDGDYYGSGGDFGGNTGRADSPSSRSFGAQRKSPFA
FDDSVPSTPLSRFGNSPPRFSDASARDNNFDSFSRFDSFNTSEAGAGFSSQPERLSRFDS
INSSKDFGGAAFSRFDSINSSRDVTGAEKLSRFDSINSSKDFGGPSLSRFDSINSTKDFS
GSHGYSFDDADPFGSTGPFKVSSDESPKKRSDNWNSF

>AlyrEH2
MAAPRPTGGQDLFDTYFRRADLDGDGHISGAEAVAFFQGSNLPKHVLAQVWSYADSKKAG
YLGRAEFYNALKLVTVAQSRRELTAEIVKAAIYSPASANIPAPKINLAATPSPQPRGVLP
ATQAQGVTSMPSVAAGVRGPQMGGTVSTNNQQVAPGQQNQFTGLPPSQTQQNFQSPGMPA
GGTNAPRPANQPMPSDWLSGRSVGPSGNVNSQIPSSQSTYGLTAPNSTANHVPKPHFTPA
VISSTTARPQESAPVHNPQESSATFGVRVSDVPSKQLVAKDPKELAASGNGFASDSLFGD
VFSVTSTQPKQHTTGTATTMGISSVPAGTVAGPEITQSVVRQSSIPQPGALSQHAVGVQN
QLTGQSGQPYAPSGAASGPPGSTVGVGISASSQLSQRPPHPHPHPQPQPRPQVQSQPPWP
KMTPADVQKYTKVFVQVDTDRDGKITGNQARNLFLSWRLPREALKQVWDLSDQDNDSMLS
LREFCIAVYLMERYREGRPLPPMFPSSIIHSESMFTSPGQSVAPHGNASWGHPQGFQQQP
HPGALRPPAGPKGKPPRPVPLSPSDGMVQPTQPKRKMPVLEKPLVDQLSKEEQDSLNSKF
EEATAVDKKVDELEKEIADSKQKIDFFRAKMQELVLYKSRCDNRYNEIAERVSGDKRELE
SLAKKYEEKYKKAGNVGSKLTIEEATFRDIQEKKMELYQAIVKFEEGKLDDSVVKERTEH
IQSGLEELIKNLNERCKQYGVRGKPTSLVELPFGWQPGIQEGAADWDEDWDKLEEEGFTF
VKELTLDIQNVIAPPKEKSSAWKKEVAVSSKEGEDVSSSDADSKTGKKQGSGEEASEKEP
TSEQSEGKTSNVDARDKNGSLDDSNVRKGIEADSSPRTKEKSENGHDDGESTASAGKTVN
YDSHDETDSVSSLNPDGKDKDHEKYGSGFGFGFGFDDFSIKPIKTGSTISNDFLPPPKLS
IFADSVPSTPANASDVSPTKPSLFADSVPSTPATNNASYSGQKSFFDDSVPSTPAYPGNL
FAEKKSFFDDSVPSTPAYPGNLFAEKKSFFDDSVPSTPAYSTSDFSGKPFASETPRSDNL
FPGRSPFMFDSVPSTPAHDDFSNNSFSRFDSFNNNDAFSLSRTDSMRSTSEPDPFASRFD
SFNYQRYDSFNAQSFDSSSNNNASETPKASLTRFDSIGSTRDSDYSHGFGFDDHDPFGST
GPFKTTTTTAETPRSSDNWNAF

>MpolEH1
MAHLRDFEDYFRRADLDKDGRISGQEAVAFFQGANLPQVTLAKIWQFADQGQSGYLTKLQFYNALKLVTVAQTGRDLTSDIVR
AALAGPAAAQIPAPRIVTPVPPTPSYGAPSVASQAPGYASQYPSAAAAPQSRWSSQPSASPVNAAQVTSQAVPRPGSASGVRPGFAQDTWPSIKSSGSAA
THLSTPQAQTSAAAPAQTFQVSANPSLPSQVPVRKDAFGGFGYEAGKLSNGGDASKIASNTGGKPSLSDAFGGDPFAASNKTLSVSTQKPSSATSTSQGF
ADFGDGGFRANPVATAALVPTDVASRSVGRDSLPVPTAPIPRPVMAAPPASGGQGFPTQPAPVVGMGIPWPRMTESDAQRYTRVFAEVDTDRDGKITGEQ
ARDLFLSWGLPREVLKQVWDLSDQDGDSMLSLREFCTALYLMERFREGRPLPPVLPTGFHYDDRQPEAWSNVAASRIEQARATISQHSAGYNVPSWQQNP
GILQSTGLGSASVSRPGLPTGLDRRMPVQGAGVEAGQPNVYKSKAPVLELHLVNQLSRDEQETLKTKHKAAEEADKKTFELDKEIMDYREKAEFYRIKLQ
EIILFKSRCDNKLSEITERAAADKREMEALAKKYDERFKAAGEVNSRLQAEEAVFRDIQERKLELYNAIAKMEQGGDANGLLQIKADRISMDLDELKKAL
NERARRLGLRVKETAPTEQQFGWQTGLQENAAEWDEDWDKFDDEGFVAVQDFMENSTGAPPPVSTPVLSLGWESNSPFEVGVDSVSSPRSDRKDGDQSED
SPPRAAASELASPRAESETSGRSGLDSPTTSSSLAAGRISFDKSGSANKASQRYANVAESNDFGGDVFNNPTSFSSTTNSFEQGPPSFNSVSDTFGDGAA
SWSAAFSHDEEVDSGMRASWGFQSYPSSTQASLDVTGNRTSRFGRTSTTSQGFADSLDYGSSGVASPGRVTDGLSSPAQSHRSNGNFNFRDSEDLDAFGS
PSASKDFDRSPRFFGGSNTMRGSSVFDSPRAKFGAGNEARFTRFDSFSPQNNPASFSSPQNNPASFSSPQNNPAFPGSAYGEDRHENNHLHAGNDRTFNR
FDSFGSVKSDAGRGRSGVFTSFDEGDDLFAGTGPFNAGNQEKKPSDLGWSNF

>MpolEH2
MANLQVFEDYFRRADLDKDGKISGGEAVGFFQGANLPQQILAKIWQFADQGQTGFLSRLEFYNALKLITVAQTGRELTPEIVR
AALAGPAAAQIPAPRIVTPGAPPQPSGPPGGLGAAGAAGRPTPGPAQAGAGGFGDPFAASAPGAAPPSRWQSQPSALPSQLPSQPSLPPQAAPARPGSAS
GQRPAGGHPQDTWPSIRSSASASSLQNYGQQAQAQAPASAPPPSSVQSMQSFLGGPNAAATPAQSAKDPFGSLGSGPDLFSSLSNTPNPKSASTGTITSL
TDAFGGDPFAANNNKSLALTSQPPVQNPGPANNVDAFSGLGDFGGGGFRAEPAATMALVPTGAPAPAPKDPQAAPGSQLTRSLVPTSSAASGPGFSAPSP
AGPGTGAAPWPRMTQVDVQRYTRVFYDVDTDKDGKITGGQARDLFLSWGLPREVLKQVWDLSDQDGDSELSLREFCTALYLMERFREGRPLPPVLPTGFH
FDEPPQQTSVAASRIEQARSSMAQHTAGFNVPSWQQNPGMLQPTGPGPAGMPRGPAGMQPTTMERSLPQQGSVPGGGMPEPSQPGVYKSKAPVLEPHLLA
QLSRDEQDTLKSRHKDAQEADKKSHDLDKEIMDYKEKAEYYRTKLQEIILFKSRCDNRLAEIQERVSADKREMESLAKRYDERFKAGGEVNSRLVAEEAA
FRDIQEKKIELYNAIAKIEQGGDANGLLQSKADRIHHDLDELKKALNERSKRLGLEVKASAPTEQSFGWQPGVQDNTSEWDEDWDKFDDEGFVSVQDFMD
DATGADFSAPPPPPKRAVAPVEVAQVAEITAPKIESSPFTDGFDFSSEHDSKAESAVEAPSVPTFMASGPASPRAESESGRSGIDSPARDLSTSGSLIVD
KSSFDSPEKTNNASLRFDHAADSDDFGGDVFNDPPAFSSKTNSFDPDPSSFHSGSDAFGGGGVSWSTAFNHDDEADSGVRASWGMQSSAPSTQASLDVGG
KSRFGKSDSSTFGDSFDFGSSHVTSPGRVTDEPNSPASHRGNGDFRNSEEYDTFAPMGGATFDRSASLFGGKDATMGSSFFDSPAHPKAGNAFARFDSFS
SPSNNPAFSGVAGHDDRQDNSTMGSSYFDSPVHPKAGNDATFARFDSFSSVKGGPDAGHAKGGMFGSFDDGDDAFTSSAFGAGGESKKWSAF

>PpatEH1
MVNAEVFDSFFRLADLDKDGRISGKEAVGFFKGSGLPQITLAKIWQFADQGRTGYLSRVEFCNALKLVTVAQTGREITPELVRA
ALTDLAAAQIPPPRIVMPAEQPGVPDSAPAQVPTSQGVLPPVYSPAAQGVANRQEAQSRSVQVSSGGVMPAGLQGNGLAGSQGMYGAALFQKFSPHTNSA
PSAPLPQGGIGGPARRSGPQANSLSTGGAGLPRPMSQTSSVSRFPSADQVQVAPTGFTQGWGRPPAGGAPARPSLGTLLFSNSSWPLKEANVPGASQGLV
STSESSSPSAMSAPRSGQSRSLTPVSSNAGGSATSAMHASTVNSKNDDVIGGGFDSGIDLFGSGFKAAPPNGMPSTTPGSTSITADMFSRSQAAKPAPLA
PPAQSESTSVTPAAQTKPSPLDKSMFSAPVVPSVPVSSRALGVAGVSQGLPQNGSMGIGAGAGPRSPGIPVMEGSWPQMSVNDVQRYTRVFVKVDIDEDG
KITGNQARELFLSWQLPRGVLKQVWDLSDQDNDSMLSLREFCTALYFMERFREGRTLPPTLPPGIHPDNLQVPAELVPEGSTGQTTPIWRHIPGAPQPAV
SAAGANVVGDPQPPIEASNVQRMPERAVPAPGEAGPSAVQEPYKSKVPALVENLVNQLSRDEQEMLKTKHKAAEEADKKVFELDKEIQDYQEKIELYRTK
LQEIILFKSRCDIELNEVKERVATERREIDTLGKKYDQKFKQAGEVSSRLQAEEAAFRDIQEKKMELYTAIAKLDKGGDANESLENRASLISAHLDDLKK
VLYERSRALGVKPKSAVPIEVSTGFGGIPDNAMEWVEDWDNFTDEGFTNVRDIMDDMGVVPSTTKSAYSAPWGNGESLFDDGFDFSSEPTVPDFKAGQDE
KSASTSEKAHADFRSAEGNDVFKSAFDDGPERDVSLSDSPHKYNAFGASLPSARFDEGETGGSVFGGEATFDTISESGFGLERSTFDSKDPFGDSHGAWA
FNDDSNADSRASWGQSSSIVPSTQTSMDLTSSRGQTRFGREPGSIVDTLDLDPLSVSSPTGILFDGSIRVSSSSGFDSPRRESVSSPGAKGFGGLSSPGW
SFDRNGNGHDDYKSAFGAFDSPKSNSFGSPRNTFGSPKNTFGSPKDSSSFFGNSSFDATPSFFRGSPGVSKREDPYGGNSFLLFDSFRGPGSPAAPASAS
EGNDDHSILRHDGEKSMQRLDSSNSMKPDRKHGFGSDNGSDPFGAFGGSGPFSAGIAKQTNVWSAF

>PpatEH2
MANAEVFDSYFRRADLDKDGRISGQEAVGFFQGAGLPQMTLAKIWQFADQGRTGYLSRVE
FYNALKLVTVAQTGREITPELVRAALTGPAAAQIPPPRINTPAGQHGGPGGSPAPALSSQ
GAPSVRAPGPAAAYNGFDVQSRSLQGSNGGLRPVSMQGNGLSSSQGVYGAPVVQKFSPHT
NSAPSAPLPQGGFGAPARQLAPQTNSLSTGGTGVPQLMNQTSSLPRYPPSAAQVQVPPAG
LAQQGWARPPASGGAPVRPSLGSLFTTNSAWPSKDANPEGANQGPGSTSVSAGPTVLTTP
SAGQSRPLTPGSAALTPAGSNAGSGTTSKSQTLDATSTNGGGFNSGIDLFSSGFKATSAV
GTPGTSVGSSPASNMFPGGQATKPASVTPPAQQNKSASATPPAQNKPAPLDESMFSAPAV
PSMQGPPQNGLMGMGAGAGSRPHGVLTVGDSWPQMSASDVQRYTRVFTKVDTDKDGKITG
NQARELFLSWNLPRGVLKQVWDLSDQDNDSMLSLREFCTALYFMERFREGRVLPSTLPSG
IHPDNLHVPVASIPQGPAVPRGPGVSEGSLVQQGSGAQSAPQQASVATGADPAGAPMPPV
KASPTLQMPERAVPAPGEVAPAAVQEPYKSKVPALEESLVGQLSRDEQEMLKTKHKAAEE
ADKKVFELDKEIQDYKEKTELYRTKLQEIILFKSRCDNQLNEVKESVATEKREIDTLSKK
YDQKFKQAGEISSRLQAEEAAFRDIQEKKMELYTAIAKLDKGGDDNETLENRANLISAHL
DDLKKTLYERGKALGVKPKSAIPIEVSTGFEGVPDNAMEWVEDWFNFTDEGEAGGSTFGG
EATFDTVSESPGGFDSSRRESVSSPGARGFGGLSSPGWSFDRNGNGHDDYKSAFGAFDSP
KSNAFGSPRNAFDSPKNTFGSPKNSSSFFGNSSFDATPSFFGGSPGGSKRDNPYSGSTFS
RFDSFTGPGSPAAPARGSGCSLQFSCFGLGGSDDHHMMGYDGEKSIQRFDSNSMKPDRSR
GFGSDDESDPFGAFGDSGPFSAGTAKQTNVWSAF

>PpatEH3
MANAEVFDSFFRRADLDRDGRISGSEAVGFFQGSGLPQATLAKIWQFIDQNRAGFLSRQEFINALKLVTVAQTGRELTPELVKAA
LNGPTASQIPPPRINIPTPPPSNFGQTPPAQTPLTAPQVNYGQQFPGQSGHGQKFGSQGGLGLSHSSLDSGISPGSQLQGRPSSVGSVPQGGSITQVPPR
PGFSAGAPGVTQTRPTLGGLMGSSSLPSGAQFSTGSSLSTGPGFQSFRPDSLGPTGLVPTTLSSSSSLAPRPSGVSQTPNLGSAYGARPLSGPGVTPHWP
QMSANDVQRYTRVFSKVDTDQDGKITGEQARQLFLGWKLPREVLKQVWNLSDQDGDSMLSIREFCTALYLMERFREGRPLPPSLPPGIHLDDPRAPEGQI
PAGQRPGYGNSNWQQGNMQQMGPGSAPIRPTLLTTPAGQMHLQSLTSSGAISAEPPKDAFGEFNFLNKKKPSYKELPSSMPGPNSMPKEIEVSVNKVTTD
RRMMDQREKSAYYRTKLQEIVLFKSRCDNKLSEITEKAAADKREVDSLAKKYDEKFKAAAEVNAQLAVENANLRDAQEKKRELQDALFKMEHGGDPNALL
QKRADHIATDLDKLKKALRDRGQLLGVEVKQKIPKEMPFGWMKNLEEKAAEWDDWDDLMDRDFSVIEDLTDQSTTADKPSAAASWGKEENNSAKIDSSPA
SDTNTNQGKEVSSTPEPCVPDKTFQTPNEVSPTNEAEVSASAISALKPSSDVKAELTSSVPATKASGRYANITESQEFGSYLFDGSTPASSPTSSSEVGR
GSFTPDAFAGIGSSWGFGSNEDDVDSGPRASWGQPSNPPSTQASFDVTNSRTGTRFSKSSGSFDLGSPRTSSVDGTSSPVRAAERNGTNQSHDFDSFGVF
GSKDSNKLSSLFGGNLSPKAAATPSLFGGSPKASKQDGDFSSFSRFDSFGPGDAVAPPRASAAGGDHPSSLFNRFDSFNSVQGDGARGSGFHSDDESNIF
SAPKPFSAKQSHVSDGWKAF

>PpatEH4
MANAAVFDSFFRMADLDRDGRISGSEAVGFFQGSGLPQATLAKVWQFSDRSHTGFLSRHEFNNALKLVTIAQTGRDLTPELVNGA
LNGPTSSHIPPPRINTPTPPSPPARAPSVASQGSYAQQFPAQNDQAYQLSTWGGYSDTPQFASLRGGVPAMSKPQGCYSSVGNISQGTPSLPQQSRPSFP
STGQGMTETRPTLGGLMGTYSHLSGAQFSSVIGSAGSGLQSAADSRFPGPNTSSALLSTGGSLPSSTSLSAFQAGGAGGLKTGPESTSIGDLYGTPASTS
LAAGSYSIKAKSTSEAQGFGVTSRRSSVDPVALAPTTLSSSTSLVANSTRFSQTPLMGPVYGTRPLNEPAVTPPWPRMNQSDVQRYTRVFSKVDTDRDGK
ITGEQARALFLSWQQPRNILKQVWSLSDQDGDSMMSVREFCTALYLMERFREGRSLPSKLPPGIHLDDPPTLDEQMSSTPRPGYSCANWQNRENTPQVGP
GYTPAPKRATLLTTREAQTRLQNLTPSGGTNVDSLMDSFWKFNDSNGKRQPAKEAPSAIRRGLEISQNEVRVETKLMEPRQKAAYYRTKLQEVVLFKTKC
DNKITETTERTAAGKREVESLAKKYDEKFKAAAELNAQLAVQNSALRETQEKKLELLDALFKMDNGGDPNALLQKRADHLATDLDKLKIALRGRCQRLGV
KVRESIPMEMPFGWTQNLQEKAAEWSEWGELEDPEFSVVKNLTNEVPSVEKPCAAASWGNKPEKSVENDYYHVPNNNNSAGKETALPPESAKDMLSPLRN
ETPARKVVSFSDDVLLFKPSSDLEIRRNRPTFSVSTTNPSERSANATEEQEFESSVSNGSPASSPPTSSPGTERGSIAPDAFSGIGSSWGFAWNDNDVDS
GPRTSWNVQSKPFSTQEPLEVANQRGLIRFSGSRSSVVPDDDSFDLDSPRALTVGRSSSPAQPHERNVTNLSRSIDSFMTVAPLAIKDSNKKLSPSGGDP
SPKAAPTPSPVSPSPKANSTPTLVSASSKAAPTPSSVSANPKPAPTPTQVGANPKASKRNSGFFRFFGTNQSRNRKQRSS

>SfalEH1
MANMELFDSYFRRADLDKDGRISGAEAVAFFQGAGLPQVTLAKIWQSADQGRTGFLSRPEFYNALKLVTVAQAGRDITPEMV
RAALTGPAAAQIPPPRINTPVPAAATGLGQPPPASGPQPGFTGGQPTPPPSSQGGGGQVHQPPSSYGGFGGGQPVPPPGSAGAVGTQATGPSGSRGGFAG
GQQTPSPSPQGVGGQTPQVPGSRSFGAPPARQLTSQNSLSRYPPSAGQLQVAPTGFSQTPGYGPPAPGGQQSRPSLGSLFTTNSSYLAPKTSTLAPARLW
SSSPGVSSVPNSLPTSTAISTPSTGAATTMPKQPQTLPSTAFQGPGFQAGKDVSAGFNSNPSSNSSFTKTESATTGDLLSVAQPSKPSLITPSNKLQPSA
GLLEASMSQLNSHEPLSRVSAILPTSGANMGKPPAVTASQAATNMSRTSSVVQGPGAQPFIGAPWPKMTQNDIQRYTRVFSKEDTDKDGKITGEQARELF
LSWKLPRGVLKQVWDLSDHDNDGMLSQWEFCTALYLMERHREGRPMPAVLPPGIPLDNWQAVGKSGSQISIGAQPPAPGVGAVLQSVPAPQMPLQSPPTV
PEAVAPEATSPAPYKSRAPALEAHLLNQLGPDEQEMLKTKLKAAEEADKKVYELDLEILDYKEKTEMYRTKLQEVILFKSRCDNRLNEVIERAAADKREV
DALAKKYDRKFKTTGEVTSQFQAEESAFRDIQEKKMQIYHTIAKLDKGGDAKVLQTHIDSISQHLDDLRKLLNDRARRFGVRPKAPVPTDVPFGWQGSGQ
ENAEDWDEDWDKFDDEGFSTVQGIMDETTGGSLPKGVLSAPWGDGESLFDDGFDFSSNPTLGDGLFKDEVEDTHAVPERSRSNSPSPDDSDGVESPEHHF
SRSSSQPGGVSELTINTSKPSGRYVDIVDPQEFGHDVLNNSTSFSSPTGSVDQGRMSFNSADPFGDGGVSWAFHDDDKTVSPRASWGLQSSNLSTQTSLD
IRSSQGLSRFGKEGSGLMGDSLDMGPRISSPRSEGYDGTDHIWGFERAGNGHEDDYSFSPSKELKESSFFGDNSAFNAAEGSLFSGGSPGLSKEDHYQGG
SFLRFDSFAPHSPSAPPPRALDDEADLFASSGPFGSGDQTPKHADRWRTI

>SfalEH2
MTNNAEIFDAFFRRADTDRDGRISGAEAVAFFQGANLPQVTLAKIWQFADQGRTGYLSRPEFYNALKLVTVGQTGRELSAEL
VKAALTGPAAAQIPPPRINPPGPSAVYGQVTPRPPSALQGGIGGSAAHPLSSQGSGGPQVLQGQPQGWFPSVGNQMQVQTLPRPVPPTSAVLQPQVPLGS
SYAAADSLWPTPRTPSFPSASQFLSSANVAPASSFQSMPTSGTSRPTATPMPAPSTTAHAQDSSGAPGFQATADLFSGGFKATGHGGSSLKIDAGEDFFS
PAPPARPPGALAAKSTSALQGFGDSSSLADPVAPLAFLPTTLAPTASLGKSPAVSQALPSLSMPENLGPGLSARAFIGQGPATPWPQMTPNDVQRYMRVF
SKVDTDHDGKITGEQARDLFLSWQLPREVLKQVWNLSDQDGDSMLSTREFCTALYFMERFREGWTLPAKLPSHIHLDDWNLPDVPDGPKTGPKLPTDYGE
TGWQQMQGNSQSTGSGRALGSLPDQSLAGHPELGTQALFSGFNSVKQGHCSETAVPRTKRGDADEAKKKVFEPKDHTMDHKEKAEYYRTKLQEIVLLKSR
CDNKLAEITERAAADKREVESLAKKYDEKYRAAADVNTQLAAGEAAYREIQERKTDIFNALVKMEQGGNTNSLLQSRVDRISTDLDELRKALNERAKHLG
IEVKEQPAIETPFGWQPGIQEKAALWDENWDKFNEEGFTAVHDFMEETTGGSVMVASSAKPSDAASWAAEGERTFEKGTEFSTSTSVENKVELPQEDSVS
VPKQAPADLQSAKASVSNGDDSEINTVSRFSLLPDNKTVPTLTANVSKASERYAGVVDSQEFGGDVLNGPTSMSSFTNSSEQGQISLKSHVSDWAFGNDE
KADSGMHSSWGLQKNSAMAPINTRGIVQGATHPAKVAAFHGFAGGSLDVGSPQTSSIDETSSPARVFEQNGNSYFDSFSPLAMSKDSRVSSFFGGSTAQS
TSLFTSGPSPTKRDDDFAGSFLRFDSFGPGSPVVPLRVSGASEDQATTGSFLNRFDSFSSVRTNKARTGSFHSDDESDLFAGTLSFGATNQDNSDGWKAF

>SfalEH3
MSAVLKLQAPLGSSYATTDSLWPTPRTPSFPSASQFVSSANAPPASNFQSVPTSGLSRPT
ATPMPTLSTAVQAQNSSGVPGFQASADLFGGGFKATGLSSSSLKPDAGGDLFSAAPPARP
PGALPAKSTSALQGFGDSSSSVDPTAPWALVPTTLAHAARYGTWVECQGFSRSGAGPWPQ
MTPNDVQSMLSTREFCTAFYFMELFREGQTLPATLPSGIHLDDWNLLGVPDNLGFYTFGW
CIVLGNSQSTGSGRASGSLPGQSLAGHPELGTHAPFSEFNSVKQGHAVFEPKEHIMDHKE
KTDYYCTKLQEIVLIKSCFDNKLAEITEQAAADKWEVESLAKKYDERYKAAADGFVEIKN
ELREFVSSILNLRRIGLLKGTFASGIRIWPSAEPHSAC

>SmoeEH1
MADPAAFDFFFQQADVDRDGKVSGAEAIHFFKGSNLPQPVLAKIWHAADNGHTGFLSRPE
FYNALKLVTVAQSGRELTPEIMRAALVGPASLKIPSPKIQLPAGQQSQIPVPGQQAPPPL
PVSTTQVTVQPGRTSFSSGPPPPPLQGSLQQNASFSVAQPAPGALPRPSFTGGGASQPPS
YTGATTLQPQQGPSFPGATTPQPQQTPSFASATASQPSSSFASAPLPQPQQTPSFPTQLQ
QAPSFATNANTPQLQQTPSFATAPTPQPQQTPRAPVYQQQPPVQSVPRPGSSGGLGAESW
RPSSVQGQLFSSATPVRPTTSAIPNQSFSVNNGPSTNFASQQGPGAPPGLRAGAGAPDGA
KASGGFSPFGNDAFSVSSTTARPAIDQNFVASSPLTPRQPSPGMSPQAPPPKVMHGFRPP
MGSAWPKMTANDVQRYSRVFTDVDTDKDGKITGIQARDLFLSWRLPRDGDSMLSFREFST
ALYLMERLREGRPLPPVLPAGFHFDDGTPQSHLAAAQGYNQPSWQRNARPGMPPGLVPQE
QFGMPGAFQGQQTGRHARARPRGAEFNGSDKPNQSEGKVLDSKEKLEYYRNKLQEIVLFK
RKCDNRLSEITDRAAAEKREEEIMAKKYEEKYKQALEVNSRLVSEEAAFRETQLRSAIAE
IERGGNPNALLQTRADRIANDLDELEKALVQRGNLLGLQVSGTAKVELPFGWQPGLQENA
VEWDEDWDKFDDEASHPGWDENSMFADGFDFASEPIHAEENFDKGPADSPHAESETSSIK
SGVDSPQWSPKALSRTKTSRPSILQDPSFDSTDHYEETPWTSAFGNPNEDVWGLGTDSPS
SSFQNEGDFFGKKEWNDWP

>SmoeEH2
MADPAAFDFFFQQADVDRDGKVSGAEAIHFFKGSNLPQPVLAKIWHAADNGHTGFLSRPE
FYNALKLVTVAQSGRELTPEIMRAALVGPASLKIPAPKIQLPAGQQSQIPVPGQQAPPPL
PVSTTQVTVQPGRTSFSSGPPPPPLQGSLQQNASFSVAQPAPGASPRPSFTGGSASQPPS
YTGATTLQPQQGPSFPGATTPQPQQTPSFASATASQPTSSFASAPLPQPQQTPSFPTQLQ
QAPSFATNANTSQLQQTPPFATAPTPQPQQTPRAPVYQQQPPVQSVPRPGSSGGLGAESW
RPSSVQGQLFSSATPVRPTTSAIPNQSFSVNNGPSTNFASQQGPGAPPGLRAGAGAPDRA
KASGGFSPFGNDAFSVSSTTARPAIDQNFVASSPLTPRQPSPGMSPQAPPPKVMHGFRPP
MGAAWPKMTANDVQRYSRVFTDVDTDKDGKITGIQARDLFLSWRLPRDGDSMLSFREFST
ALYLMERLREGRPLPPVLPAGFHFDDGTPQSHLAAAQGYNQPSWQRNARPGMPPGLVPQE
QFGMPGAFQGQQTGRHARARPRGAEFNGSDKPNQSEGKVLDSKEKLEYYRNKLQEIVLFK
RKCDNRLSEITDRAAAEKREEEIMAKKYEEKYKQALEVNSRLVSEEAAFRETQLRSAIAE
IERGGNPNALLQTRADRIANDLDELEKALVQRGNLLGLQVSGTAKVELPFGWQPGLQENA
VEWDEDWDKFDDEASHPGWDENSMFADGFDFASEPIHAEENFDKGPADSPHAESETSSIK
SGVDSPQWSPK

>SmoeEH3
MDPFESFFRQADVDGDGRISGMEAIAFFRGAGLPQIVLAKIWQLADQAQRGFLTKPEFFH
ALKLVTVAQSGRELTPEISRAALLGPASTQIPPPRIIPAQVPVSSPSPPPAYRPPLQNQR
VSYTGQQPGLTPEPPARPFQPPPPAPVATTSAATPDAFGAPSFQAFPEAPKALVSQVSTS
SILGATPSSSTTPTSVSTAPAVSSAPTSFAADGFGGESFKASPSPRPVLPDDFGGDSFFA
DSSQAIVPVATLGPSPTVGLGTAIVPVTALAPTPPPTPPPVQTFGQPVEVPSSPARPYAP
PVQNIHHTWPKMTQGDIERYSQAFASVDSDRDGKVRGDQARDVFLSWGLPRDVLKKIWDL
SDQDGDSMLSLREFCIALYFMERYREGRPPPSVLPAGFLPENPSPSPQQFVPTPVRPPVL
PPQRSLGPGVPSRAPPLEPELVTQLNRDDQGNLKSKYQEAEILDRKVFDLDKDIKHATEM
IDFYRAKLQEIILFKTRTDNHLLEITERVASDKREVEALRKKYDQKFQQAGESNSRLLAE
EAAFHDIQRRKMELYTTIAKIDQSAKKEGLQERAEEISGDLNELKTLLNQRAKKLGLRAR
PSSAMELPFGWQPGIQENAVDWDDWDKFDDE

>SmoeEH4
MDPFESFFRQADVDGDGRISGMEAIAFFRGAGLPQIVLAKIWQLADQAQRGFLTKPEFFH
ALKLVTVAQSGRELTPEISRAALLGPASTQIPPPRIIPAQAPVSSPSPPPAYRPPLQNQR
VSYTGQQPGLTPEPPARPFQPPPPVPVATTSAATPDAFGAPSFQAFPEAPKPLVSQVSTS
SILGATPSSSTTPTSVSSAPAASSTPTSFAADGFGGESFKASPSPRPVLPDDFGGDSFSA
DSSQAIVPVATLGPSPTVGLGTAIVPVTALAPTPPPVQTFGQPVDVPSSPARPYAPPVQN
IHHTWPKMTQGDIERYSQAFASVDSDRDGKVRGDQARDVFLSWGLPRDVLKKIWDLSDQD
GDSMLSLREFCIALYFMERYREGRPPPSVLPAGFLPENPSPSPQQFVPTPVRPPVLPPQR
SLGPGVPVIPQETDSAPPAQTIQYKSRAPPLEPELVTQLNRDDQGNLKSKYQEAEILDRK
VFDLDKDIKHATEMIDFYRAKLQEIILFKTRTDNHLLEITERVASDKREVEALRKKYDQK
FQQAGESNSRLLAEEAAFHDIQRRKMELYTAIAKIDQSAKKEGLQERAEEISGDLNELKT
LLNQRAKKLGLRARPSSAMELPFGIQENAVDWDDWDKFDDE

>AtriEH1
MAVRAPAPGMEVFDAYFRRADLDQDGRISGAEAVGFFQGSNLPKHILAQIWMHADQNRSG
FLGRPEFYNALRLVTVAQSGRELTPDIVKAALFSPAASKIPAPQINFVPGAPIPQVNPGAPPQPQINSMAPSGPQNVGFRGPQAMPNMGATQQFGAASNT
QFMRPSTTPVGSSPPMPVANPGLPGASVAGARPPNPNMSTEWLGGRIGASLVGPGPPGPTKASVGLTSTQDGFGQAPSSSTTTLPPKPSMANDSKGSTVT
GNGFASDSIFGGDVFSAVSSQPVSSQLKQDGFVSPTFSASSAASSNAIVPVESSTSQSSVKQSQVDALQGPLALQPSGGGLQRAPSLPKPGAPLGTTPRA
STLSTTGVSAVPASGFSVGAMSSAPTNQSQLPWPRITQSDIQKYNAVFVEVDTDRDGKITGEQARNLFLSWRLPREVLKQVWDLSDQDNDSMLSLKEFCT
ALYLMERYREGRPLPAVLPSSIKFDEALLHTAGGQQPAGFGGAPWRPSQGLPPQAMPGIRPAMPVPGVRASNQFQTPQPDGVGATQPVQQKSRVPILEKH
LVNQLSREEQNALNSKFQEATESEKKVEALEKEIMDSKEKIEFYRTKMQELVLYRSRCDNRLNEITERASADKREVESLGKKYEEKYKQVGELSTKLTSE
EASFRDIQERKMELYNAIVSMEKGGTADGILQVRADRIQTDLEELVKGLNQRCKQYGLRVKPTALVELPFGWQPGIQEGAAEWDDDWDKFEDEGFMAVQE
FTKEGDVVSGTNKTLPPLVWDEKRTFDEVASVGPTTNGDSKMDSPLSINHQRAVETTSSYAHSDDGSIKSAPGSPFGRSGLGSPSQELPASHFGKSSSAD
TSSVAKEIQSDHGGAASTHSGDKFDEPSWGATFTDPSDDVDSLWGFNAGTSKDSVQDHQRKDPFFDDMGLNPIRTDSLHADSLFGKKTAFPFGDSVPGTP
LFNSGNSPRFSEASDDHAFNAFARFDSFNPGGGRESLARFDSIRSTRDSDQSRSGFMSFDDHDPFAATGPFKFDPHTPRGGASSDKWSSF


>MacuEH1
MLLVVLYLTIIDHLFELFIVWMYADQNRTGFLGRSDFFNALKLVTVAQSGRQLTPEIVKSALFGPAAAKIPAPKINLAS
SPAPQSNSTTTPTVPTNSLRPPTNQFGSIAANSPQNLGFRPTQAPQNSFMNQQFFPTANSNVMRPPQATHPAASTPVQGGNSGLVGGGSVAGPPLPNSNN
SNLSNNWRGGNLNVVSVGGASQTPIRGTIPSQNQGGILPSSKPNDTASVIVGTQSSIRPGQLDPTQITRSLPSAGSQLQQTQSNVKQNQLDSLKMNSAMA
APNVTAGSVNPASNQSQTQWPKITQADIKKYTNVFVNVDKDRDGKITGEQTRTLFLSWKLPREVLKQVWDLSDQDNDSMLSLREFCIALYLMERYREGRP
LPSVLPSGIMYDETLLRAAGMPSAAYGVPTWQPGLPHQGLPGYRPVMPAAGPRPPMQTPVPSQIPGAMHSPQQNLGKPGLDNHMVNNFGKDEQHTTPKYQ
EWSNADNKVQEVEKQILDSKEKIEFYRTKMQELVLYKSRCDNRLNEITERASADRREVELLAKKYEEKYKQVGEIASKLAIEEAKYRDIQERKMELHNAT
IKMEQGGSADGLLQAGFVRVDRIQSDLEELEKGLNERCKQHGVHVKSTTSIELPFGWESGPLDMVADWDEDWDKFDDEGFSIIKDLTSGVVNTVSTGEPK
SPSIWDDKSSIDDNSPIASSQNVGGRNEKLDGINENMNGLAYDNGEEGSTRSPTSSPGRSTIESPFNSTHFGIHDVSPRTKESHSDQVGAESTISGDKYN
DEPWTFDDTDSVWKETDYESSTRNAFMSHFDSMKADSPSASSVFEKGKKNLFFDDSVPSSPLFNSASPSRFNDGRDDYGFSSFGRFDSFATHDSGPFPAH
ETFSRFDPISSSRPETLARFDSVSSSREFGRGRGFESFDDADPFDTTGPFKPSGGHSPKQGSDNWRAF


>MacuEH2
MLSSSCTCGCERRTVWMYADQNRIGFLGRPEFYNALKLVTVAQSGRQLTPEIVKSALYGPASAKIPAPKINPVSSPAPQ
LNSAATPTAPTNSSPPNTPQNVGFRPTQSPQNAVMNQQFPTANSNFMRPPQATPAAAAAPTQMQGGNLGSTTGGSVAGPHLPSSSNLSLSTDWLGGKSSG
SSVGGTPQTPNRGSIPSQSLDGFGLTLSGTTGPNTPVVSGNDFSSDSFFGANVSSAASQEKSDSNILDLSLDPFQNAGLLLPAGSQLQQAQSNVKQNQLD
NRKTSSAPTASNGAAGLASSAPNQPQIQWPKITQADIKKYTNVFVNVDKDRDGKITGEQARTLFLSWKLPREVLKQVWDLSDQDNDSMLSLREFCIALYL
MERSREGFPLPSVLPSNIMYDETLLRSTGMPSAAYGVPTWQPGLPQQSLRGSHPVMPTTGIRAPIQNSDPSQAFSAAQPMQQTLGKPGLDNHMLKNLGND
RQTTVNLKNQEATNVDNKVQEVEKQIMDSREKIEFYRTKMQELVLYKSRCDNRLNEITERASADRREVELLAKKYEEKYKQVGELASKLAVEEAKHRDIQ
ERKMELHNAIVKMEQGGSADGLLQVRVDRIQSDLEGLEKALNERCKQYDVHVKATTSIELPFGWESGPTEGVADWDEDWDKFEDEGFTVVKDLMSVVDTA
SGEYPKSPSIWSDKASMDETSPVASSRNVDGKNEKLYDTHERMNGSTYDNSEEGLTRSPGSPGSTLESPFNSTQFGIHDNSSRTKESHSDQVDAESTVSG
DKYMDEPWTFDDTDSVWKETEYGGGAQNTFFMSDFGSIKSNSPSASSVFEKEKSSFFDDSVPSSPMFNSASSSKFNSGQEDYSFNSFGRFDSFATHESGS
FTARESLSRFDSNVSMSRPETLARFDSISSKREVGNRRGFESFDDADPFGSTGPFKSSGGHSPRQDSDNWRAF

>MacuEH3
MAARPNQVADMRVFDAYFMRADLDRDGRISGHEAVAFFQGANLPRQVLAQVPACIVYESDRSLLLTTAALPLMTVLRSD
EHNVIPDRYFVAMESFSYKRLSIVAKSIIRVIDHVKWLVGIDICNSFSELLNFNFFLVWMYADQKRAGFLGREEFYNALRLITVAQRGIELTPEIVQAAL
KSPDAAKIPAPKINAVPDPASQMKPTNQNPGFGPNIQNPGFGPTNQNPGFIGQPPHQNTGMNQHAFPTGNNLMRPPQATPVAVRPFHKEVGQVLPGGSST
ASPYPPGSSSSNVSTDWFSGRNIPSKPGDAILPSLQSDSRALVLAGNGFSSDSTFGGDSFSATQAKQEKNVSSFSSSTTPKSSSIQSQSGMKQSTPAMTG
LSGPVGSVGSTSSQPQLSWPKFTQSDIQRYLVIFIKVDNDRDGKITGEEARNLFLSWRLPREVLKQVWDLSDQDNDGMLSLREFCIALYLMERHREKCPL
PAVLPESVRSDQTLLLATNQPLTGYGGPVSQSTPVQGTALSRPAVPAVSVKPQIPKPIPSQTDDTIQSVKKSKVPVLEKHLVDQLSKDEQSTLHSKFQEA
SDADKKVQELEKEILDSKEKTEFYRSKMQELVLYKSRCDNRFNEITERASADKREVESLMKKYEEKYKQAGDVASKLTIEEATFRDIQEKKLEIYDAILK
IEQGGTADGLLQARAAHIQKDLEELVKVLNERCKQYGLRSKPTSLIELPFGWQPGIQEGAADWDEDWDKFEEDGFVAVKELTIEVEKVVPTEKSKPEEVK
KEKLSTEEVSRASSSNGENKTEKHSNGENETEKRSSDEDETDKRLNDENKTEKPSTATAPLTENGSTNLDGDDSLAKSPSSPGTSALESPKDIHHVSVRH
DGSPHANENSSDHDAAESFILEDKHAGEPSWGPTFDRTDDTDSVWSFNPKESDHQKRRQNFSFGSDDFGLFPPIKTDSPSAASVGGKEKGPFFDSVPSTP
LFNSGFSPRFTEGPDDHSFDSFSQHDFFGTNDTGAFAQREGLSRFDSFRSTTDYGRDHSRGYSSFDGGDLFGSEPFKSSESHSPKKGTTNWDAF

>OsatEH1
MAGMEAFEAYFRRADLNQDGRISGQEAVAFFQGANLPQQVLAQVWMHADKNKTGFLGRPEFFNALRLVTVAQSGRQLTPDIVQS
ALYGPAAARIPAPKIAGGGQAPPQMAAAGAPRPQVNAAVSPAPGQAGAPQPQMNVAGAPRPQGSGMMPGSAQIGGSQQVNAGAVPRPQGVNSMMPAASQG
GALQPTQFATQRGMQSQPPSMGFNQQPPPSSTGFMRPTQPGAPAASLQGQGPGINQVPLGGGSMGAPAGWRGGNVGSVGGLPQATPGATAPQQATPGGFG
LTLSSTMGMAPGQQAQGTPPSSMPPQSNSAVSAQDSKALVLSGNGSASGLGASNDIFSALTQPKSNVSTLSFPTSMAPNSSSFMSTPSGSQNLSNLAQFG
SQQGIPTVSSGGSQPQQTHPITKPSVPAPTVSGVSAGVSNSASQWPKVTQSDIQKYTKVFADVDRDRDGKITGAEARTLFLSWRLPREILKQVWDLSDQD
NDGMLSLREFCIALYLMERHRAGTPLPPALPDSLKYDEVLLRATGLPSTAYNGPSWQQNQGLPHKGPGAAGMPATGVRQPLPPHLQAQMDGANRPGQPRP
HMPGMDNHAAPQANKDDGSGANSAVQEDAPKKVEVEKQVLDSREKLEYYRTKMQDLVLYKSRCDNRLNEITERASSDKREVESLAKKYEEKYKQVAELAS
KLAVEEHAFRDVQERKVELHDALVKMVQGGSVDGLLQVRADRIQYQLEEMEKAFSERCKHFGLQFKPSASVELPFGWEPGKQEGAIEWDEDWDKFEDEGF
GFVKDNGTIVENPVASENVKVPSLWNDMDESPVASSNGHIKAERHYRAGDHAAESDLGYDFGEESVRSPSSAGRSASGSPFVSSNFAMHDSSPSKKETYS
DHGGSESIFGDKYADETSWNFDDQDTESVWGSNAMNNESDHHGSAHNSFFGSDDFGVNPVRVGSPSGASTYGKKKSSFFDDSVPSSPAYTSGFSPKFSES
RDDSSSYNLGRFDSFRSQESGFFPQESRFSRFDSINNSKGENVTGFDSPKSSTNFGRFDSFDDADPFGSSGPFKASGSRSPPKF

>OsatEH2
MEAAFDAYFRAADLDRDGRISGQEAVAFFKASALPQPVLAQIWTYADKNRTGFLGREDFYNALRLVTVAQSGRELTPDIVRSAL
YGPAAAKIPAPRINVSTPLPNATSVTSPLQPTQAPRPAQQSLAIQGSQGPLSTSLNPQVLQPGNVVRPPQASIANTPAQAIAPRAPAGGVPNHTVPATTG
LSTDWFNGKKSASPLGVTSQTPTRGVSPQVNLATAGIPTQSSTPIAGYGSHTPASTTSVKANSADLNLLSSPPAANDSKALVPLGNGLSSASTFGVDPFA
ATPQAKQDSSSPPVVSNSLPSANALGPSAGPHHPPKPLQTGPMQGVASLPSQPAPKQNQFNSMPSAPAPMGSFPGGQIPSNTNQSQAPWPKITQADVRKY
MIVFIKVDRDRDGKITGEEARNLFLSWRLPRELLRKVWDLSDQDKDGMLSFREFCTAVYLMERHREQRPLPDVLPDGIWAEGISLPSTGQFAENPTGPAP
HPSAGFTSRAMPGQHHGMPPSSMKPPPQRPLSLDADDAVRTEKQKPKIPVLEEHLTGQLSKEERSALDAKFKEASDADKKVQELEKEILDSREKTEFYRT
KMQELILYKSRCDNRFNEVSERMSADKREVQSLAAKYDERCKKVGDVASKLSMDEATFREIQEKKLEIYNAIVKLQKGDGNDEKLQERANQIQSDLEELV
KSLNEQCKRYGLRAKPTTLVELPFGWQPGIQETAAVWDEEWDKFGDDGFSTIKELTVEMEPPVVQKDQPTVEDSKVSTNGPSAPTSTEKEDSRGDKSAAA
SEQTVEPDATPSDSKTVAAKSPPVSPVKNTKDGHSDERDKKQSGTNDTSSRAIESVSNNGGADSPVHGEKRDDSHYWGPSFDNGDDNDSLWNFNRKDGEN
GDSDLFFGPQGLPPIRTGGSSTAGSVYGKEQKPFFDSVPGTPVEKPFFDSVPGTPLQKSVFDYSVPSTPMQKSVFDYSVPSTPLQKSLFDSVPSTPMQKS
VFDSVPSTPMQNSLFDSFPSTPMQRSLFDSGPSRAESPTASSIYGKEQRGFFDSSVPSTPMYNSSFSPRYSEAGDDSSFDTFSQMDSFGMNYSNSFGQRD
SFSRFDSFRSNADQGSNDTFGRFDSFRSNADQGGGNSFTRYDSMNSSSDHDRTDAFARFDSMKSTDYNSRGYSFDEDDPFGTGPFKSSDTSSPTKHGTDR
WSAF

>BdisEH1
MSGTEAFEAYFRRADANQDGRISGQEAVAFFQGASLPQQVLAQVWMHADQNKTGFLGRPEFFNALRLVTVAQSGRQLTPDIVQSAL
YGPAAARIPPPKIAMGPSPPQVGEAGAPRPQGNAAMTPAPGQVGAAQQMNPAATPRPQGNAAMAPGPAPVGAAQMNSAAAPRPQGSGMMPTSTQFGGAPQ
VNAGAVPRPQGINSMMPAASHGGAMPPTQFTGPRAPQSQSPNMGFNQQLPPSSTGFMRPPQVGALPTSLQATGMNQSPLGGGSMGGSIGWQGGNVGSVGG
ISQPSPGAAVPSQATSGGFSTMGMAPGLQAQPLSTSPLPPQSNSAVLPQDSRALVLSGNGPASGSGTSPDIFSALSQTKPSIPTPAPPTSMMPNSSSFMS
TPTGSQNLANLTQFGSLQGTPTASYGGSQPQQTQPTTKPSVQVPGVSAGVSNSTSQWPKVNQSDIQKYTKVFGDVDRDRDGKITGTEARTLFLSWRLPRD
VLKQVWDLSDQDNDGMLSLREFCIALYLMERHRAGTPLPPALPDSLKYDETLLRATGLPSTAYNAPSWQQNQGLPHRGPGAPGLPTSGVRPPLPSHLHSQ
TDGATRSGQPRPHMPGMDNHAAAQGSRDHRSGVNSAAHEVADAPKKVEVEKQILDSREKLEYYRTKMQDLVLYKSRCDNRLNEITERASSDKREVESLSK
KYEEKYKQVAELASKLAVEEAAFRDVQERKVELNDALIKMVQGGSVDGLLQVRADRIQYQLEEMEKAFSERCKHFGLHFKPSASVELPFGWEPGQQEGAI
EWDEDWDKFEDEGFGLVKDNGTIVENPASAENAKSSSLWDDGVSMDEMSNGHIKDVRHYRAGDQVPESELGYDFGDESVRSPGSAGRSASGSPFKSSHYG
MHDSSPSKKGTYSDHGGSESVFGDNYADETSWNFDDQDTESVWGSNAMNTETDHHGSSTHNSFFGSDDFGGNPVRVGSPSGASVYGKKSTFFDDSVPSSP
AYTSGFSPKFGESRDDSSSYNFGRFDSFRSQDSVVPQETRFSRFDSMSSSKGENVAGFDSSNSSRNFGRFDSFDEADPFGSTGPFKASGGRSPPKF

>BdisEH2
MEAAFDAYFRAADLDRDGRISGQEAVAFFKGSGLPQPVLAQIWTYADKNRTGFLGREDFYNSLKLVTVAQSGRQLTPDIVKSALFG
PAAAKIPAPRINIPTPAPQTNSVATPPQAIQAPGSRQQSPIINGSQGHPGASVNPQVPQPGYLVRPSQAPNANTPPTQGVAPRPPVGGGLSGVNQTGSTT
ANISTDWFSGKRSASPLGATSQAPTRGVSPQLNLGTVGIPTQSSTPAAHTPVITTSIKANPTDLNLMPSQPAVNDSKALVPLGNGSSSNSGFGVDPFSET
PQAPSVVSNGLPSSTVLGPSAGSHHPPKPIQPAPVQGISTLPSHTNQLPPSQPTPKQNQFNSMPSTPGPMSANGPGGQFPSNPKQFQAPWPKITQADVRK
YMIVFIKVDRDRDGKITGEEARNLFLSWRLPREILRKVWDLSDQDKDGMLSFKEFCSAVYLMERFREQRPLPDVLPDCIWAEGISLPSTGQFAENPSGPV
PHPSAGFASRPMQGQHPGMPPSSMKPPPRRPLPLDADDTMQTEQQKPKIPALEKHLVGQLSKEEQNALDAKFKEASDADKKVQELEKEILDSREKTEFYR
TKMQELILYKSRCDNRINEVSESMSADKREVQSLAAKYEERCKKVGDVASKLSMDEATFREIQAKKLEIYNSIVKLQKGDGDDEKKLQERANQIQSELEE
LVKSLNEQCKRYGLRAKPTTLVELPFGWQPGIQETAAAWDEEWDRFGDDGFSIIKELTVEVEPPVVKESQTTVADGKDSSNGASTATSTEKEEKSDESAT
ADQTVEHEATGSNSKAESAKGPSVSPAKSTKDGHTDEPDKKQSGTTDVSPRSADSISNRGASDSPVHGDKANDRHSWGPSFDHSGDNDSLWNFSHKDGEN
GDSDLFFGPQGLPPIRTGGSSTSASAFGQEQKPMFDSVPGTPMEKSVFDSVPGTPLQKSVFDYSVPSTPMQNSVFDYSVPSTPMQKSLFDSSVPSTPMQK
SLFDSSVPSTPMQKSVFDSVPSTPMQNSFYDSFPSTPMQRSLFDSGPSRAESPTAGSTYGNEQRGFFDSSVPSTPMYNSSFSPRYSEAGDDSSFDNFSQL
DSFGTKDNNLFGQRDSFSRFDSFGSSADLGSNNDTFGRFDSFRSNADQGGGNSFMRYDSIDSNSDHDRTNTFGRFDSMKSTDSHDRGYSFDDDDPFGTGP
FKPSETSSPTRHGTDKWSAF

>SbicEH1
MAGTEAFEAYFRRADLNQDGRISGQEAVAFFQGANLPQQVLAQVWMHADQNKTGFLGRPEFFNALRLVTVAQSGRQLTPDIV
QSALYGPAAARIPAPKIAAGPAPAQMGAAGAPRPQGSAAMTPTPGQVGAAQMNPAATPRPQGSGMMPTSSQVSMPQVNPGAAPRPQGISSMMPAASQGGA
LQASQFAGPRAMQPQPPNLGITQQQPSSTGFMRPPQVGAPATSFQAQAPGINQGLVGGGSMGGSVGWQGGNAASVGGIPQAIPGAAPLQTTRGGFGPGLP
STMGMAPGQQVQAMSSSPLPMQSNSAVLPQDSKALVLSGNGPASSSGSSADIFSALTQPKPSVSAPAPQTSSIPSSSSFMPTPTGSQNLTNLAQFGSLQG
SSQPQQTQPVVKPSPAPAAPVVSVGISNSASQWPKITQSDIQKYMKVFGDVDRDRDGKITGAEARTLFLSWRLPREVLKQVWDLSDQDNDGMLSLREFCI
ALYLMERHRAGTPLPPALPDSLRHDETLLRATGLPSTAYNGPSWQHNQGGLPQRGPGAAGVPGGVRPPLPPHLHSTDGASRPGQPRSHMPGMDNHVVNQG
NKDEKSGVNQAAQEVVDAPKKVEVEKQVLDSREKLEYYRTKMQDLVLYKSRCDNRLNEITERASSDKREVESLAKKYEEKYKQVAELASKLAVEEAAYRD
VQERKVELHDALIKMVQGGSVDGLLQVRADRIQYQLEEMEKALSERCKHFGLQFKSSASVELPSGWEPGPQEGLIEWDEDWDKFEDEGFSIVKDNGTIQE
NPVSAENGKVPSLWDDGDDMSPVASSNGHIKEERRYSGGDQVAESEIAYDFGDESVRSPGSAGRSASGSPFKSSRFGMHDSSPSKRESYSDHGGSESVFG
DKFADETSWNFDDQDTDSVWGSTALNTEADQHGGTHSSFFGSEAGSPSGASVFGKKRSTFFDDSVPSSPAYTSGFSPKFGESRDDSSFGRFDSFRSQDTG
FFPQESRFSRFDSISSSKGENVSGFDTGNSSQNFGRFDSFDDADPFGSSGPFKASGSRSPPKF

>SbicEH2
MEAAFDAYFRAADLDRDGRISGQEAVAFFKGSGLPQPVLAQIWTYADRNRSGFLGREDFFNSLKLVTVAQSGRELTPDIVKS
ALFGPAASKIPAPRINVSTAAPQTNSVASLPNATQAPRPVQQNPAPGPVQQNPAIRGAQGLPGALPNPQVRPPQPPNANAMSPAHGQGVASRPPMGSGPT
GLNHTSSTTPSLATDWFSGKRSASPLGATSQAATRGISPQANLSSAGISVQNSTPVPGYNSHTPGAATPVNVNSTNLNVMSSQPSVNDSKALVPLGNGLS
SNSTFGADPFSATSQPKQGSPLPPNVPNNLPSSTPPASAAGHYHPPKPMQAGPVQGISSLSSHTSQLPQSQPAPRQQQFNATPSAPGPVSSNIPSGQIPS
NTSQSQAPWPKITQVDVRKYMIVFIKVDRDRDGKITGEEARNLFLSWRLPRDILRKVWDLSDQDKDGMLSFKEFCIAVYLMERHREHRPLPDTVTDAIWA
EGTALPSTGQFAENPSAPAPQANAGYTGRTMQGPHHGMLPSSMKPPSRRPLPLDADDTVKVEQQKPKVPVLEEHLVGQLSKEEQDTLGAKFKEASEADKK
VQELEKEILDSREKTEFYRTKMQELILYKSRCENRFNEVSESMSADKREVQSLSAKYDDRCKKVGDVASKLTMDEATFREIQEKKLEIYNAIVKLQKGDE
SDEKLQERANKIQSDLEELVKSLNEQCKRYGLRAKPTTLVELPFGWQPGIQETAYAWDEEWDKFGDEGFSIIKELTVEVEPPIAPKSQPTEDAKASTNGA
LAEKEDNKGDKSAAAAEQAVEPETTPSNIKPESAKSPPVSPVKNKEDGSDERDKKQFGTNDVSPRATESISNRGAMDSPTHGDKTHDGHSWGPSFDHGMD
NDSLWNFGHKDGENGDSDLFFGPQGLPPIRTGGSSSGSSFVKEQKPFFDSVPGTPMEKPFFDSIPGTPVQKSVFDSIPGTPVQKSVFDYSVPSTPMQNSS
FDYSVPSTPMQKSLFDSIPGTPVQRSVFDSVPSTPMQRSVFDSVPSTPTQKPFFDSFPSTPMQRSLFDSGPSRAESPTASSMYGKEQKGFFDSSVPSTPM
YNSSYTPRYSEAGDDSFDTMSQYSSFGMHENNSFGQRDSFSRFDSFTSNADNGGNDTFARFDSFRSTSDQGGGNSFMRYDSMNSSSDHDRGDPFARFDSM
KSSDYNSRGYSFDDEDPFGTGPFKSTETKNSSPTKHGTDTWSAF

>VvinEH1
MELFDAYFRRADLDGDGRISGAEAVAFFQGSNLAKHVLAQVWMHADPAGTGFLGRAEFYNALKLVTVAQSKRELTPDIVKAAL
YGPAAAKIPAPQINLAAIPSPQPNQMTTTPAPQMGAVAPTASQNLGFRGQTLPNPSTNQQYFPSQQNQFMRPPQPMPAGSASRPPQNLAGPELNRGGNMV
GPGVPNSNISSDWLSGRTAGAPTGPLSQVPNRGITPSMPPPTTKPLDLASTPKAPVVSGNGFASDPVFGGNVFSATPTQQKRDSSGLTYSVSSSPASSVA
LSPAPTGSPSLSKPSSLDSLQSAFTMGPAGGQIQRAQSAGNLNQPAPPQSTSPLSSSGVSVGVGNSASNQSQLPWPRMTPSDVQKYTKVFIEVDSDRDGK
ITGEQARNLFLSWRLPREVLKQVWDLSDQDSDSMLSLREFCTALYLMERYREGRPLPAVLPSNILFDETLFPMMGQQASFGNAARPPTPGLSHQHGIPGV
RQMTTAPGLGPPIQVALQGDGAMQPNQQKISGLVSEDVFGNQLSNGGKNGLNLTHQDVTDSEKKVEATENVILDSKEKIELYRTKMQELVLYKSRCDNRL
NEITERASSDKREAEFVTKKYEEKYKQVAEIASKLAMEDARFRDLQGRKNELHQAIIKMEQGGSADGILQVRADRIQSDLEELIKALTDRCKKHGLDVKS
TAIIELPIGWEPGFQEGAAIWDEDWDKFEDEGLSFAKDCAIDVQNGVGSPKSKSTSIQKDNASSFGEHGIENESAYTHSEDDLARSPPGSPGGRTSLESP
SQELSNNHFRKSSEADTEIHRSFDEPNWEPSFDHNDDTDSIWGFNPSTTKDFDSDKHRENDIFGSGNLGINPIRTESPHDDPFQRKSPFSFEDSVPSTPL
SKFGNSPRYSEWAGEHHFDMSSRFDSFSMHDGGFSPPRETLTRFDSISSSRDFGHGQARPTLLMTQIRSVQLVHLRSHRTVKLQGKVLIIGVSSWLLNPT
LLPFALSSSSSQL

>VvinEH2
MAAAQNQAPNVDLFDAYFRRADLDRDGRISGSEAVAFFQTTNLPKHVLAQIWTYADHNRIGFLGRAEFYNALKLVTVAQSKRE
LTPDIVKAALYGPAAAKIPAPQINLAAAPTQMNTAAPAPAPAPASVAPMGSQYFPPQGNQLMRPTQTLPVPIRGVSPSMSQDGFGVSPSGLTASVPSKPQ
VSSGITSLEPAAKNSKAMDVTGNGFASESIFGGDVFSASPSQLKQDSSVHTSSSGNAPISSSIAPNTASSQSQLPWPRITQSDIQKYTKVFVAVDTDRDG
KITGEQARNLFLSWRLPREVLKQVWDLSDQDNDSMLSLREFCTALYLMERYRDGRPLPAVLPSSIFADFPTTVQPMAGYGSAAWRPPSGLQQQQGMPVSG
ARHVTPAMGGRPPLPHRADEGKQTNQQKSKVPVLEKHFVNQLSKEEQDMLNTKFREAADANKKVEELEKEILDSKEKIEFCRTKMQELVLYKSRCDNRLN
EIIERVAADKREAEALAKKYEEKYKQSGDVASKLTIEEATFRDIQERKMELYQAILKMEENGSADESIQVRADRIQSDLDELVKALNERCKKYGLYVKPT
TLVELPFGWQLGIQEGAADWDEDWDKFEEEGYVFVKELTLDVQNAIAPPKPKSMPVDKEKASTAETPTAASSSVDVKSEDPPSMEFLDSHFFKPFSEDAS
PHAKDTQSDYGGADSFLSGDKSFDEPTWGKFDTNDDMESIWGMNSIGATSKMDHERHTENYFFGDEFDLKPIRTESSQASGSFPKKSTFTFDDSVPSTPL
YSISNSPSRFNEGSEHSFDPFSRFDSFKSHDSGFFQPRETLARFDSMRSTADYDHGHGFPSSDDSDPFGTGPFKTSLDSQTPRRGSDNWSAF

>PtriEH1
MALPNMDVFEAYFKRADLDGDGRISGAEGFSFFQGSNLPKQVLAQIWMHADQSRSGFLGRPEFFNALRLVTVAQSKRDLTPD
IVKAALYGLAAAKIPPPQINLHATAGPQMAAASTALQMGAGTPTASQGFGFRGPGVQTAVPQMVASSGPQMSAVAPTASQGFGFRGPGVQTAVPQMVASS
APQMGAFAPTALQSPGFRGPGVPNASMNPQYFPQQSQTMRPLQGVPAGTASRPPQGMLSSNLGGPSSVMPTGTASRPPQFMSGGTVGSTPSVSNPNISND
WLGGRTSGAPPGPGGVRPSTLTTTQPRPLSTVSSQPTANDSKVPVVSGNGFASNLFFGSDVFSATAAATKQEPSLLSATGGAQPPRTQSLLSSGPHVSAS
SSASIVSPGISAGAGNSSDNSQLSWPKMKPADIQNYTKVFMEVDTDRDGRITGEQARNLFLSWRLPREILKQVWDLSDQDSDSMLSLREFCFALYLMERY
REGRPLPAALPNNVLYDETLLSMTGQPKVAYGNAAWGPSPGFAQQLGMGARPMAPILGMRTPVPVNAPQPDAAMANNQQMSGVPVLEDSFLNQHEGGEQN
SANSMTQDGTASEKKIDEAEKLILDFKEKIEFYRSKMQDLVLYKSRCDNRLNEITERALADTREAELLGKKYEEKYKQVAEVASKLTIEEATFRDIQERK
LELHQGITNMEQGGSADGILQVRADRIQSDLDELLKALTQRCKKHELTVKSTAVIELPFGWQPGIQEDAATWDEDWDKFEDEGFSNELTVDVKSAPGQKE
RASVDDSLTPDSLSNGDGRSGIFTGKHVLESEAAYNHSEDEMARSPQGSPAGRSASESPSQDFSDVFAKSTEADIDTHRSFDESIWGAFDTNDDVDSVWG
FNPTGNKASSENEGGFFGSDDFGLKPIRTGSTSPANTIQKNSIFFEESVAGSPMSRFSNSPRYSEAGDHFDNYLRFDSFPSA

>PtriEH2
MANNTDLFDSYFRRADLDGDGQISGAEAVGFFQGSSLPKQVLAQVWMHADQRNAGYLGRQEFYNALKLVTVAQSKRELTPEI
VKAALYGPASAKIPAPQINLAATPAPKTVAPAPQLSGTTPASSPNVGIRPPQVPGNAVTNQQYFPSQQGQFTRQPQPQTQAMPPNSSSHPQQILVSQGMP
RGGTVVAPRPLNSNISTDWLGGSAAGLTSQGPSRGIGHPATQDGFGLSAPGFTPSFQPRPQVTAGQIAAPTPKPQEAAITSNQLATRDSKSVVVSGNGFA
SDSLFGDVFSATPAQPKQSSSSSAHSTSSIPVSSAIVSSSVGSQPSVKPSSLDSLQSTFPQQHVGGQSTARPNQQVPSQSVTSAPSAGFSVGTSSAAPSQ
SQPPWPRMTQSDIQKYTKVFVQVDTDRDGKLTGEQARNLFLSWRLPREVLKKVWDLSDQDNDSMLSLREFCTALYLMERYREGRPLPATLPTTVMSDETL
LSATSHPAASYGGGSWGPASGLRQQQVVSGARPPPAAAARPPRPPTAPHADEKQPTQQKHKVPVLEKHLVHQLSQEEQDTLNSKFQEASQADKKVEELEK
EILDSRQKIEFYRVKMQELILYKSRCDNRLNEVTTRVSADKHEVETLGKKYEEKYKQSGDVASKLTIEEATFRDIQEKKMDLYRAIVKMEEGGAADGVLK
ERAENIQSNLEELVKTVNERCKQYGLRSKPTSLVELPFGWQHGIQEGAADWDEGWDKLEDEGFIFVKELTLDVQNVVAPPKEKTSVQKATTSTEKDLGAS
PSNAEVKAEKVPSPRKSNSEKDIPDHQHENGSLRSPPDSPGRTTKENQSNEFRDSPFKESGADNSPHAKETQSDVGGTESVHFGEKIVEPGWGTFDTPYD
SESVWGFDSVSGKDMDFGISEFGLNPIKTGSSHGDNMPLGKSSFMFDSVPSTPAHNQGNSSYAFADSVPSTPAYNQGKSSYAFADSVPSTPAYNPGKSSY
AFADSVPSTPGYNPGKSPFSFADSVPSTPAYNFGNSPRRFSEGSEDHHSFDSFSRFDSFNMQDGGLFQSPRHSLSRFDSIRSTKDSDQSYGFPSRFDSFR
EGGDSDQSHEFSRFDFLREPDQNHGFSRFDSFKESDQNHGISRFDSFKESDPGHGFSSSFSSFGESRDPDHGHGFSKMDSFNAHDSGFFQSSDNSSLARF
DSVRGSKDSENHGFPSFDDAVPFGSSGPFKTSLESETPRGSSDNWRAF

>PtriEH3
MVRSVVLKPSVSFKVPVCLSTSLLRHMTGKNGFCSITSNQPATKDFKSVVVSGNGFASDSHFGDVFSAIPAQAKQSSLSAAP
STSSIPVSSAIVPSSVGSQHSLNSSSLDSFQSTFSQLLVGGQSTARPNQQVPPQSVTSAPSTGFPSGSSNAALSQSQPPWPRMTQSDIQKYTKVFVQVDT
DRDGKLTGEQARNLFLSWRLPREVLKKVWDLSDQDNDSMLSLREFCTALYLMERYRENRPLPSTLPTTIMSDETLLSATSHPATSYGSGTWGPASGLQQQ
QVVTVARPSPAAARPPRPPAAPHADEKHPTQQKPNVLVLEKHLTNQLNQEEQDALNSKFQEASQANKKVEELEKEILDSRQKIEFYHVKMQELILYKSRC
DNRLNEVTARVSTDKHEVETLGKKYEEKYKQTGDVASKLTIEEATFHDIQEKKMDLYRSIVKMEEGGAADGVVKEHAENIQSSLEELVKTVNERCKLYGL
RSKPISLVELPFGWQPGIQEAAADWDEGWDKFDNEGFTFVKELTLDVRNVVASPKQKTSVPKETTSTDKDSGAKSEKVSRPSKSNSEKDLLDHQHENGTL
KCPPDSPVRRSTTESHQSSEFRDSPFKESGAENSPHAREIQTDVGGTESVHSGDIIVETGWGTFDDTHYDTESAWGFDSVSGKDMDFSIGEFGLNPIKTG
SSHGDNMFPGKGQFMFDSIPSTLAHNQGNSSYAFADSVPSTPAYNPQNAFADSVPSTPAYNTGKSPFSFADSIPSTPAYNFGNSPRRFSEGSEDHPFDSF
SRFDSFNMHDGGLFQSPRHSLSRFDSMQSTKDSDQSYGFPSRFDSFREFGDSNRSHGFSRFDSFRESDQNHGFSRFDSFKESDPGHGFSSSFSSFGESRD
TDHSHGFSKMDSFNAHDSGFFQASDNSVARFDSVRGSKDFDNSHGFPSFDDTDPFGSSGPFRTSLESETPKGSSDNWRAF

>PtriEH4
MAVPNMDQFEAYFKRADLDGDGRISGAEAVSFFQGSNLPKQVLAQIWMHADQSRTGFLGRPEFFNALRLVTVAQSKRDLTPD
IVKAALYGPAAAKIPPPQINLQATAAAPQMAAASPVPQMGSAAPTTSQGFGFRGPGVPTAAPQMVASSATQMGAVAPTASQGFGFRGPGVPNATMNQQYF
PRHGQTMRPLQGVPPGTASRPPQGMPAISLGGPSSVMLTGTASRPPQGMPSSSLGGPSSIMPTGTTPRPPQFMSGGSAGPTPSVSNPNISSDWLGGRTGG
APTSPGGVQPSIPTTTSQPRPLSSVSSQPIANDSKVVSGNGFASDSFFGGDVFSATPTATKQEPPLPTSSATSGTQAPIKSGSLDSLLKAVSNPTSSSIV
SGSSDAQARGPVKSSSLDSLQSAFAVQPLGGQPERTQSLPSPGPQVSASNSASLVSPGISVGVGKSSDSTQLSWPKMKPTDIQKYNKVFMEVDTDRDGRI
TGEQARNLFLSWRLPREILKQVWDLSDQDSDSMLSLREFCFALYLMERYREGHPLPAALPSNIMYDETLLSMTGQPKVAYGSAAWGPGFGQQPTRSMAPV
PGMRPPVPVTASQPDGVMVNNQHKSGAPVLEDSFLNQHDGGEQSSANSMIQDGTASEKKSDETEKLILDSKEKIEFYRSKMQDLVLYRSRCDNRLNEITE
RALADKREAELLGKKYEEKYKQVAEVASKLTIEEATFRDIQERKLELRQAITNMEQGGSADGILQVRADRIQSDLDELLKVLTERCKKHGLDVKSTAVIE
LPFGWQPGIQEGAATWDEDWDKFEDEGFSNELTVDVKSAPGQKERAPADGSLTPDSLSNGDGRSGIFTGEHVLESESAYFHSGDEIARSPQGSPAGRAAS
ESPSQDFADVFAKNTEADIDTHRSFDESTWGAFDTNDDVDSVWGFNPAGNKQDSSENERDFFGSDDFGLKPIRTESTPTTNTFQKKSIFFEESVAGSPMS
RFGNSPRFSEAGDHFDNYSRFDSFSMNEGGFSPREKLTRFDSINSSKDFGHSRAFSSFDDGDPFGSSAPFKVSSEDQTPKKSSGNWSSF

>TcacEH1
MAGPNQDQFEVYFRRADLDGDGRISGAEAVAFFQGSGLPKPVLAQIWMHADQSHSGFLSKQEFYNALKLVTVAQRRELTPDIVK
AALYGPAAAKIPAPQINFPATSAPQIGAAVQTASPIPGFRGPGVPNASMSPQYFPSQQNPSMRPTMPAGTAPRPPQGIAAPEFSRGGSIVGQTQGMLAGS
TARPLQSMPTGATGPSFTNQNISSDWLAGRTVGASTGPQGVTPSTPSAASKPQTVFSMSSLSAANDSKALAVSGNGFASDSAFGGDAFSATSSAPKQELS
AQTFSSSSAPASSVITPASSGAQPIVKSNSLDSLQSAFSMQSAGSQRAHSSLIPGQQVSSPSSSSITSSGISVGTVNAASNSSQVPWPKMKPSDVQKYTK
VFMEVDTDRDGKITGEQARNLFLSWRLPREVLKQVWDLSDQDSDSMLSLREFCFALYLMERYREGRPLPSALPSNVMFDETLLSMTGQPNVSYGNADWGP
NPGFGQQPGMGAQPMTPSTGFRPPIPPNASADTTAMSNQQKSRAPVLDDSFATQLDNGEQNSVNGAAQGATADGIKVDGTEKVILDSKEKLEFYREKMQE
LVLYKSRCDNRLNEIMERAIADKREAEILAKKYEEKYKQVSEIAAKLTIEDAKFREIQERRRELQQAIVNMEQGGSADGILQVRADRIQSDLEELMKALT
ERCKKHGYDVKSTAVIELPMGWQPGIPEGAAVWDEEWDKFEDQGFGNELTVDVKNVSVSQRGKASPDGSLTPDSSSYVDEKAANLFSAGERALESESAYT
HSEDESARSPHGSPAGRNSLESPSQQFSDDHFGKSTEADAETHRSFDESAWGTFDNDDTDSVWGFNPVNTKDLDSDKHREFFGSSDFGVNPTRTESPSAG
SFYDKKSPFTFEDSVPSTPLSRFGNSPPRFSEASRDQFDSLSRLDSFGMHESGFSQQPDRLTRFDSINSSGDFGSGFSHQPEALTRFDSTNSSKDFGHGF
SFDDTDPFGSSGPFKVSSDHQSPKKGSDSWSAF

>TcacEH2
MAAQNQIPNNGDLFDAYFRKADLDGDGQISGAEAVAFFQGSNLPKNVLAQVWMHADQKKLGYLGRQEFYNALKLVTVAQSKREL
TPDMVKAALYGPASARIPAPQINLAATPTPQSRVATPTPQSSGTPSVSSQNFGLRGTPGPGNVGVNQQHFQSQQNQVMRPPQAMPSSSSSQAQQVIAGQG
MPRGGNMVAPSLPTSSSSTNWQSGSSGGLTTSGNNQVHDRGVGPSTSQDGFGLTASGLTPFTQPRPQATPGQMPAPKPQDSSMRSSQLAAKDPKALVVSG
NGFASDSLFGDVFSATPTQSKQTSLATTSSATSSTVSTASIPASGPHPSVKPSPAQSLQSTLSQQPVGGQYQPSHPTGKQNQQVAVQSNAASGSTGFPAR
AGNLASGQSTQSLPPWPKMTQSDVQRFTKVFVQVDTDRDGKITGEQARNLFLSWRLPREVLKQVWDLSDQDNDSMLSLREFCTALYLMERYREGRPLPSM
LPSTIISDETLVSTSGHPAAPYGNAAWGPGHGSQQPQVFTASRPPLPSARGRPPRPVSVSPTDAQVQPTQQKSKVPVLEKNFVDQLSQEEQDSLNSKFKE
ATEANKKALPSFSLMSSLEIYITLASILKVEELEKEIHDSKAKTEFFRAKMQELILYKSRCDNRLNEITERVSADKQEVDILARKYEEKYRQTGDVASRL
TIEESTFRDIQERKMELYQAIVRIEQGDNKDGALQDRVNHIQSGLEELVKSVNERCKQYGLRCKPTSLVELPFGWQPGIQEGAADWDEDRDKFEDEGFTF
VKELTLDVQNVIAPPKPKTSSVQKETPSATADDAKTEKVPSTSERIPEKDLANDQSEDGLAKSPSESPAVSSTADKPSQEFQDSHDTKSSVANGSPHAQK
TSDPFDSPHAKKTSDADGSPLAKESRSDQGGAESIFSEDKGFDEPSWGKFDTHDTDSVWGFDSESGKEMEHERHDDNSLFGLSDFNIKPIRTQSSHTDNM
FPGKGPFTFADSVPSTPAYTDNMFHGKSSSIFADSVPSTPAYTDNMFKGKSSSIFADSVPSTPAYADNMFKGKSSSIFADSVPSTPAYSDNMFKGQSSSI
FADSVPSTPAYNYGSSQRRFSEGSEGHSFDSFSNSFNMQDSGFFQSPSLDRFDSVRSSRDLDQGYGFPPLRFDSFNGHDGHDSGTLQSPRHSLARFDSMR
STTGFDHSHEFPSFDDSDPFGSTGPFRTSLESQTPRRDSDNWSAF

>SlycEH1
MAGASQGGPNMDQFELFFRRADLDQDGRISGVEAVGFLKGSNLPQPVLAQIWTHADQSRTGYLSRPEFYNALKLVTVAQSKR
ELTPDIVKAALYGPASAKIPAPQINLAAVASPQSNSVGAAPAQQMGAGLPTASQNFGIRGQLPHATGMNQQYLTSQAGHSVRPPIPTAATASRPQQFVAG
MNFPRGGSFTGPGLPNSNSSNDYLGSRQAAISTGPTMQPPNRGMSPLVPPVTQTLQGSLSLPSMTEVNTKATGSSGNGFASDTMFGGETFSASQSVPKKS
SSTPNFSMMSSPTSSAMVPVTTESHASAKPDPFAAFNTLTRQSPGNQQPVTPSVSKPNQQASVQNILPVSSSGTPAGSVPPTPEQPQVPWPKMTRAGVQK
YAKVFMEVDSDRDGKISGQQARDLFLNWRLPREVLKQVWDLADQDNDSMLSLREFCVALYLMERYREGRSLPSTLPNSVMLDETLLALAGPPTAAYGSTG
WGPASGVRPPQGMPGVQPVAHPGLRSPMQGALPQSDRAMQFNQQNARATTSVNNSHMDQLSNGEQNMSESKGEETAAEENKDESKDKMLLDSKEKLEFYR
TKMQDLVLYKSRCDNRLNEITERALADKREAELLGKKYEEKYKQVAEIASKLTIEEASFRDTQERKLELQQAITKMEQGGSTDGILQVRADRIQHDLEEL
LKALVDRCKKHELNMKSTALIELPPGWQPGIPEISAVWDEDWDKFEDEGFSFDVAVPENSKSTSVQKESSPTHRESSDSMSNADAKSENHSAKGNNSTVE
TDLMYMHSDEESKSPQGSPREQTAFDSPSGEYSDNHFGKSFKTESETDRFDEPGWGTFDNNDDVDSVWGFSAKESDHVKHGEKHFFDSTDFGASPTRTES
PGAESRYQKNSPFTFEDSVPGSPLSRAGTSPRYSVGSKDPFFDSFSRYDSFRTNDRASSPRKETLTRFDSINSASGFDHSRGYSFDDADPFGSSGPFKVS
SESQNTKKSSDHWISSAEVNTSPAAATNSPRYLSFSGQLRLGLGKLEMDVIIKKYQQRFRKVKEEMEKWNELQSRLLSQFNNASSIIQRLQILQDSKNYG
ALTCVEAIQEAVLLKQMNSLQNILLSMNETMEKFHVVVLSLDKMVRDGRQLIKGGSVQKNVKQLQQHVGMKPSIADCLDGLQLLYEMHQSEYRLKLSVIS
AISAFALQPSATDDLAALQQLLDDQPNIPKEEVQVIFEIIFAEEIA

>SlycEH2
MAAQNQSPNMDQFDAYFRRADLDQDGRISGPEAVAFLKGSNLPQPVLAQIWTYADQSRTG
YLSRQEFYNTLKLVTVAQKRELTPEIVKAALFTPASAKIPAPQINLAVIPGPQPTNKVGS
TVPPVGGATPTATQTFGVRGPQGLPAQQSYVGPPRPSNPSPGFQSQPNVSGQGMLVGSTI
AASRPPSSTDLFAGQNGRSQSGANSQAPNSSGSSRSQDAFGLAVSTPSAQQTQQATMSSV
QPNLSKSNNATLSHGNLLEAKMPKAVSVAGNGFPSDSLFGDVFSVASVQPNQSSTPTISS
ASSLAVSSATDRASTGAQPPVKANSVNLQTTLPQQLVHQHQQAHLTVRPNQQVPVQSSAG
NPSAGRNSLPGQPQLPWPRITQSDYQKYSKVFMAVDTDRDGKITGAEARSLFLSWKLPRE
VLKQVWDLSDQDNDSMLSLREFCISLYLMERHREGRSLPSVLPANLIFDESPVPASGQPT
GSHGATTWRESPGFQQTQGPSGARQAAFGAPRRPPRPVPIPQLDEAVQPSKEKPKVPVLE
KHLIDQLSTEEQDSLNTKFQEATDAEKKVMELEKEILEAKEKNQFYHAKMQEIILYKSRC
DNRLNEISARTSADKREVELLAKKYEEKYKQAGDVASKLTIEEATFRDIQEKKMELYRTI
VKMDQDGKTDGIQVDRANQIQGDLEGLVKTLNERCKTYGLRAKPTTLLELPFGWQPGIQE
GAADWDGEWDKFDDEEFTFVKELNLDVQNVIAPPKPKSSLVREKASSLNDHDTGKSSADA
GTDAKSEKLPSAGKTRVMSDVETTHTARSSTNSPTRSNAVESPTKEFEESLNRKDGTFDG
SPHAAQSNSLPKQAPFFDSVPSTPSNNTGFSYSENQFPKQSPFFDSVPSTPSNNSGFPQG
DSLFSRPSPFFDSVPSTPAYNAGGSPVADNMFQKRSPFSFADSVPGTPMFSSTNSPRRSN
EFSEDHLSSLSRYDSFNMQDGGLFGSREFSRFDSMRSTRDSEYDNGSFQQRDSFARFDSF
RSTADSDYNFGAFPARESLSRFDSIRSSRDSNYGHGFPSFDDADPFGSHDPFKTSAENQT
PKRDSDNWKAF

>SlycEH3
MAAQNQTDQFEAYFRRADLDQDGRISGVEAVSFFQGSNLPKPVLAQIWTYVDQSRTGFLSRQEFFNYLKLVTVAQKRELTPE
IVKAALFTPASAKIPAPQINLAAVAGPRPANRVGSAVPPVSRAAPTEAPSFGIRGQQGLPVPQSQYMRPPRPSVQSTSFPSQSGASSHGMPGGTMAAFSQ
ANSSDWLSGNGGSQAAVTSQAPNISINSRSQDGFDHASPQQNQQKTTYSATPGNGFASDSLFGDAFSVASVQPKQNSAPSISSAGSFPVSPAIVSASAGL
QHPVKASPIVSQVALPQKPVNQHQQAQLTGRPNKQVLVPSAGANPNAAGNSRSSQSQIPWPRMTRSDYQKYSKVFMAVDSDRDGKISGLEARNLFLSWKL
PREVLKQVWDLSDQDNDSMLSLREFCIALYLMERHREGHPLPSVLPTNLIFDESLLPASGQPVPPHGAVAWRHTPATQQTQGPRVVPGQMASGAPGRPPR
PVPIPQPNEVVQPGQQKPKVPALEKHLVDQLSQEEQDALSSKFQEATDAEKKVMELEKEILEAKEKIQFYHAKMQEIILYKSRCDNRLNEITQRTSADKR
EVELLAKKYEEKYKQTGDVASKLTIEEATFRDIQEKKMELYKEIVKMDQDGKTDGIQDRASHIQVNLEELVKSLNERCKTYGLRAKPTTLLELPFGWQPG
IQEVAADWDEEWDKFEDEGFTFVKELTLDVKNVIAPPKTKSSLVREKASSLAEHDSGKSSADADTDAKIDKLSNHVQAREVGDMESAHGHQQTARSPTDS
PSRSNAVESPSKEVQESMYGKDVSFDGSPHGAQRKETSFDGSPNAAQSEHWGTESVFSRDKGFDGSGWGTFDTNFDTDAAWDVNSVAKDSDHDNLKESSL
FGDDDWGLAPIKTGSKQSNTLPNQMPSFDSVPSTPSYNAGIDNTFPKQSPFFDSVPSTPSYNAGFSYSDNTFPKQSPFFDSVPSTPSYNSGFTQTDNLFS
RQSPFFDSVPSTPAYNSGGSPNADNMFQNKSPFAFGDSVPSTPMYSSTNSPRRHSGKI

>MtruEH1
MAAPPNMDQFEAFFRRADLDGDGRISGPEAVNFFQGSNLPQNVLAQVWMHADQAKTGFLGRNDFYNALKLVTVAQSKRDLTPDIV
KAALFGPAASKIPAPQINLAAIPPQRPNPVASSSVGQIGVTSGPTSSQGYAYRGQGLAGSVGNQQYLPSQQGANMRPPQSQGFAGSVANQQYLPSQQNVN
MRPPQSQGLSGPISNQQFLPLQQNINTRPPQSQGLAGPVGNQQFLPSQQSPTMRPPQSQGFSGFVANPQYLPSQQNPNMRPTQSMPTVSAPGPQQFMPAG
NTPRPPQLMPSGTAPRPQQGFAGPNLSNANISNDWNGGRTGMAPAQPAGITQSPALSTPTSPSLVSPVSQPTPVTTKALTVSGNGYPSRPVLGDDFFSTA
ASTPKQDPTRQNYSVSSAPASSSIVPVSSSANPASRQSSLDSLQSAFSMPLTNSQIPRTQSLPNTNQQISPPASSPLTTSGRSVGLGNTSSDNSQPPWPK
MKPFDVQKYRKVFMEVDTDRDGKITGEEARTLFISWRLPIDVLKKVWDLSDQDNDSMLSLREFCYAVYLMERYREGRPPPQSLPSSVIFDETLMSMTGHP
NIAYGNAAWNVGPGFQQQPGRPGAPPVAPAAGLRPPVQGTPAQVDSTVPPDQKKFGTSALDDSFLNDTDNSEQNIETAGKKAEETQNMILDSKEKIELYR
NKMQELVLYKSRCDNRLNEITERASADKREAESLSKKYEEKYKQVSEIASKLTVEEAKFRDIQERKVELQQAIVKMEQGGSADGILQVRADRIQSDLEQL
FRAFDERCKKHGMDVKSVAMVPLPEGWQPGNPEGAAVWDEDWDKFEDEGFANDLTFDTKNASSEPKPSFIPGEQNSFDDNSVHGSPVNANGRQEIFTNGD
YTAEEESYVQSEDDLARSPRDSPFGRNAVESPSKDFSTAHFDKASEADAETHRSFDESTWGAFDNNDDVDSVWGFNTKDSDLDKQGDFFKSGDFGLNPVR
TGSTVTDGAFHTKSPFAFDDSVPGTPFSKFGNSPRYSEAGDHFFETSRFDSSFSMHESGNSPQAERFTRFDSISSSRDFGNNQEKFSRFDSISSSKDFGY
SHEKFSRFDSISSSKDFGYNPPDTLTRFDSMSSSKDFGFGGQGHARFDSISSSKDLGYSAPFSFDDSDPFGSSGPFKVTSDNQSPKKGSDKWSAF

>MtruEH2
MASSSSSAPNVDLFDAYFRRADLDRDGRISGVEAVSFFQGSGLPKKVLAQIWEFANTNQSGFLGRAEFYNALKLVTVAQSKRELT
PEMVKAALYGPAASKIPAPQINFAATVTPPSAPNLGPRGPLPNQNFPAASQPTPLVRPLQNMSAGTQGLPAVSGPRPATSSAFPGYGNMGSSGPLQQPQV
TSSQLPVRGTSPVAITTSASSVAPLTPTQPQHPLSASKPSDTSVNGIMASDSFFGGDLFSTTSSQPNQNSSSQGFSSAIVPVSGGNQSSIRTTTPDSLQT
SLATHSVRPHLLQLNQPAVNQNQHASVQAPNIPTSSGLPVRLQDSASGQPQPPWPRMTQTDVQKYTRVFMEVDRDRDGKITGEQARNLFLSWQLPREVLM
QVWDLSDQDNDSMLSLREFWIALYLMERHREGRALPSVLPNNILPDIPTTTGQPANLHTPVTWGNQSGVQQQQGMTGSGARQLNPTAGRPPRPAAVPPSD
EGTQNKQQKSKIPVLEKHLINQLSSDEQNSINLKFQEATEADKKVEELEKEIAESREKIDFFRSKMQELVIYKSRCDNRLNEIMERISADKHEVDNLAKK
YEDKYKQVGDVSSKLTTEEATFRDIQEKKIELYQGIAKLEQDVNTDDTVKVRADRINSDFDELVKSLNERCKKYGLRAKPTTLVELPFGWQPGIQEGAAD
WDEDWDKLEDKEFTLVKEYTLDVQNTTVPPKQKQPKAVNAKALDIDSPKFVASPKSDDKSEKPQTTNEQGIGNGSVYNKSDDGSAKSAPNSPFASSTIGS
PHRDFVDSDIPKTSGEDSSPRNQDEAQETQSDHGGEKSVFSEERVFDEPNWGTFDTNDDIDSVWGFNASSITKEERELDGAGDNYFFSSGDLGLNPIKTS
SPQAADLFQKTSGFSFDDSVPSTPLFSSSSSPQRPKDWLENAFDFSRFDSFSTHDSVSLPAREAQPPVRFDSVRSSADFDHGFPAFDDSDPFGSGPFRTS
SESQTPRKGSDNWSAF

>MtruEH3
MMAGGPLQPPHVGGTLPTASTQEGFGFAITSSASIVAPPTWPTQSKYPTSVNDGIVASDSFFRGGDLFSTTSSQPNQDSSPHGFS
SAILHVSCWNTTSDSLQSSLATHSVRPYLQQNQHASVQAPNMHSSPGLPVRLQDSASGQPQPPWPRMTQTDKQKYTNIFMEVDKDRDGKITGEQARDLFL
SWALPKDVLKQVCDLSDQDNDSMLSLNEFCIALHLMERHREGHALPAVLPNNILLDLPTSGQPANLLSPVTWGNQSGVQQQQMMTGSGAQHLNPTAGWPP
RPAAVPPSDEGPQSKQQKSKIPVLEKHLTNQLSSDEQNSINLKFQEATEANKMVKYNSRCDNRLNETTERISADKHEVEILAKKYEDKYKQVGDVSSKLT
TEEATFCDIQGKKFELYQWIVKLEQDVNTDDTVQVRADRINFVLDELVKSLNEQCKKYGLRAKLTTLLELPFGWQPGIQEGAADWDEDWDELEDKEFALV
KEYTLDVQNTIAHPNQKQPKAVSTKALDINSPKFVVSPKSDDKSEKPQTTNEQGVGNGSVFDKSNDGSEKSAPNSPFASSTIGRPHRDFVDSDIRKTSGE
NSSPRNQNDTQETQSDHGGEKSVFSEERVFDEPNWGTFDTNDDIDSVWGFNASSKEERELDGAGDNYFFSSGDLGLNLDDSVPRTPLFSSSSSPQRPKDW
LENTFDFSRFDSFSTHDSVSLPAREAQPPVRFDYVRSSAGFDHGFPAFDDLDPFGSGPFRTSSESQTPRKGYDNWSAF

>ZmayEH1
MAGTEAFEAYFRRADLDQDGRISGQEAVAFFQGANLPQQVLAQVWMHADRNKTGFLGRPEFFNALRLVTVAQSGRQLTPDIV
QSALYGPAAARIPAPKIAAGAVPPQMGAAGAPRPQGSAAMTPTPGQVGAAQMNPAATPRPQGSGMVPTSTQVSVPQVNPGAAPRPQGINSTMPAASQGGA
LQATQFAGPRVMQPQPSNLGITQQQPSSTGFMHPPQVGAPAASLQAQAPGINQGLVSGGSMGGSVGWQGWQGGNAASVGGIPQAIPGAAPSQAAQGGFGP
GLPRTIGVALVQQVQAMSPSPLPPQSNSAGLPQDSKALVMSGNGPAISSGSSTDIFSALTQQKPSISAPAPQTSSIPSSSSFMPTPTGSQNLTNLTQFGS
LQGSSQRQQTQPVVKPSPAPAAPVVSAGISNPSPQWPKITQSDIQKYMKVFGDVDRDRDGKITGAEARTLFLSWRLPREVLKQVWDLSDQDNDGMLSLRE
FCVALYLMERHRAGTPLPPALPDSLRHDETLLRATGLPSTAYNGPSWQQNQGGLSQRGPGAPGVPAGGVRPPLPPHLHSQTDGASRPGQPRSYMSGMDNH
VVVQGNKDDKSGVNQSVQEVADPKKVEVEKQVLDSREKLEYYRTKMQDLVLYKSRCDNRLNEITERASSDKREVESLAKKYEEKYKQVAELASKLAVEEA
AYRDVQERKVELNDALIKMVQGGSVDGLLQVRADRIQYQLEEMEKALSERCKHFGLQFKSSASVELPSGWEPGPQEGLIEWDEDWDKFEDEGFSIVKDNG
TIQENPISAENGKVPSLWDDGDDMSPVASSNGHIKEERRYSVGDQVAESEIAYDFGDESVRSPGSAGRSASGSPFKSSRFGMHDSSPSKRESYSDHGGSE
SVFGDKFGDETSWNFDDQDTDSVWGSTALNAEADQHGGSGTHNSFFGSEAGSPSGASVFGKKRSSFFDDSVPSTPAYTSGFSPKFGESHDDSSSYSFGKF
DSFRSQDTGFFPKESGFSRFDSISSSKGEDVSGFDTGNSSRNFGRFDSFDDTDPFGSSGPFKASGSRSPPKF

>ZmayEH2
AAFDAYFRAADLDRDGRISGQEAVAFFKGSGLPQPVLAQIWTYADKNRSGFLGREDFFNALKLVTVAQSGRELTPDIVRSAL
FGPAAAKIPAPRINVSTAAPQASSVANLPNATQAPGPVQQTPVVRGTQGLPGISSNPQVRPPQPPNANTAPPAHGQGVASRPPVGSGPTGINHTSSTTPS
LATDWFSGKRSASPLGATSQTPTRGISPQANLSSAGISVQNSAPVPGYNSHTPGVNAIPTNLNVMSSQPSVNDSKALVPLGNGLSSNSTFGADPFSATPR
PEQGSPFPPNVPNNLPSSTPPASAAGHHHPPKPMQAGPVQSISSLSPHTSQLPHNQPPPRQQQFNATPSAPGPVSSNIPTGQIPSNPSQPQAPWPKITQV
DVRKYMIVFIKVDRDRDGKITGEEARNLFLSWRLPRDVLRKVWDLSDQDKDGMLSFKEFCIAVYLMERHREHRPLPDTVTDAIWAEGTALPSTGQFAENP
SAPAPQASAGYTSRTMQGPHHGMLPSSMKPPSRRPLPLDADDTIKPEQQKPKVPVLEEHLVGQLSKEEQDTLDAKFKEASVADKKVQELEKEILDSREKT
EFYRTKMQELILYKSRCDNRFNEVSESMSADKREVQSLSAKYDERCKKVGDVASKLTMDEATFREIQEKKLEIYNAIVKLQKGDDSDEKFQERANKIQSD
LEELVKSLNEQCKRYGLRAKPTTLVELPFGWQPGIQETAYAWDEEWDNFGDEGFSIIKELTVEVEPPAVAKSQPTEDVKASSNGASTEKEDNKGDKSAAA
VEQVVKPETAPSNIKPESAKSPPVSPVKNKEDGPDEHDKKQSGTNDVSPRESISNRGAMDSPTHGDKTHDGHSWGMDNDSLWNFDHKEGENGDSDLFFGP
QGLPPIRTGGSSSGNSVVKEQKPFFDSVPGTPVEKSVFDSIPGTPFQKSVFDSIPGTPVQKSVFDYSVPSTPMQNSVFDYSVPSTPMQKSLFDSVPGTPV
QRSVFDSVPSTPMQRSVFDSVPSTPTQKPFFDSFPSTPMQRSLFDSGPSRAESPTASSMYGKEQKGFFDSSVPSTPMYNSSFTPRYSEAGDDSFDTMSQY
SSFGMHESNSFGQRDSLSRFDSFSSNADNGGNDTFARFDSFRSTSDQGGGNSFMRYDSMNSSSDHDGIGTFARFDSMKSSDYNSRGYSFDDEDPFGTGPF
KSTETTSHSPTKHGTNTWSAF

>ZmayEH3
MAGTEAFEAYFRRADLDQDGRISGQEAVAFFQGANLPQPVLAQVWMHADQNKTGFLGRPEFFNALRLVTVAQSGRQLTPDIV
QSALYGPAAARIPAPKIAAGAARSQMGAAGAPRPQGSAAMTPRPGQVGAAQMNPAGTPRPQGSGLMPTSTQVSMLQVNPGAAPRPQGISSMMPAASQGGA
LQATQFAAPRAMQPHPPNMGITQQQPSSTGFMRPPQVGTPAASFQAQAPGINQGLVHGGSMEGSISWQGGNAASVGGIPRAIPGAAPSQTTRGFGPGLPS
TMGMVPGQQVQAMSSSPLPPQSNSAVLPQNSKALVLSGNGPASSSGSSTDIFSALTQPKPSVSAPAPQTSSIPSSSSFMATPTGSQNLTNLTQFGSLQGS
SQPQQTQPIVKPIPAPATPVVSVGISNSASQWPRITQPDIQKYMKVFGDVDRDRDGKITGAEARTLFLSWRLPREVLKQVWDLSDQDNDGMLSLREFCIA
LYLMERHRAGIPLPPALPDSLRHDETLLRATGLPSTAYNSSSWQHNQGGLPQRGPGAPGVPAGGVRPPLPSHLHSQTDGASRPGQPRSHMPGMDNHVVIQ
GNKDDKSALNQAAQEVVDAPEKVEVEKQVLDSREKLEYYRTKMQDLVLYKSRCENRLNEITERASSDKREERKVELHDALIKMVQGGSVDGLLQVRADRI
QYQLEEMEKALSERCKHFELKFKPSASVELPSGWEPGPQEGLIEWDEDWDKFEDEGFSIVKDNGTIQETPVSAENGKVPSLWDDGDMSPVASSNGHIKEE
RRYSGGDQVAESEIAYDFGDGSVRSPGSAGRSASGSPFKSSRFGMHDSSPSKRESYSDHGGSESVFGDKFADETSWNFDDQDTDSVWGSTVLNTEADQRG
GTHNSFFGSEAGSPSGASVFGKKRNSFFDDSVPSSPAYTSGFSPKFGESRDDSSSYNFGRFDSFRSQDTGSFPQESRFSRFDSITSSKGENVSGFDTGNS
SRNFGRFDSFDDADPFGSSGPFKASGSRSPPKF

>ZmayEH4
MEAAFDAYFRAADLDRDGRISGQEAVAFFKGSGLPQPVLAQIWTYADKNRTGFLGREDFCNSLKLVTVAQSGRELTPDIVRS
ALFGPAAAKIPAPRINVSTAGPQTNSVASPPNATRALGSGQQNPAVRGPQVLPGASSNPQVRPPQPPNANTVPPVQGVASRPPVGGGPSGLNHTSSTTTN
LATDWFSGKRSASSLGATSQAPTRGISPQGNLTTAGISAQNSTPLPIYNSHMPGATTPANANSTNVNMMPSQPSVSDSKTLVPLGNGLPSNSTFGVDPFS
VTLQAKQESALIPNVPNNLPSSTAPASAAGPHHPPKPMQAGPLQGISSLPSHTSQLPHSQPAPRQQQFNAIPSTPGPVGANIPGGQIPSNPYQSQAPWPK
ITQVDVRKYMIVFIKVDRDRDGKITGEEARNLFLSWRLPRDILRKVWDLSDQDKDGMLSFKEFCVAVYLMERHREHRPLPDVLPDGIWAEGTSLPSTGQF
AGNPSGPPSHASTGFGSRGMQGPHHGMLPSSMKPTSRRPLPLDADDTVKAEQQKPKIPVLEEHLVGQLSKEEQGTLDAKFKEASDADKKVQELEKEIQDS
REKTEFYRTKMQELILYKSRCENRLNEVSESMSADKREVQSLAAKYDERCKKVGDVASKLTMDEASFREIQEKKLEIYNAIVKLQKGDESDEKLQERANK
IQSDLEELVKSLNEQCKRYGLRAKPTTLVELPFGWQTGIQETAATWDEEWDRFGDEGFSIIKELTVEVEPPVVPKSQPTVEDVKVSTNGASTEKEDNKFA
KSTAAAAVEQAVEPEAIPSNSKLESTKSPPVSPVKNRDDGSTDELDTKQSGPNDVLPRATESVSNRGMDSSAHGDKTYDGHSWAPSFDHGTDNDSLWNFG
HKDGENGDSDLFFGPQGLPPIRTGGSSSNSLFVKEQKPSFDSVPGTPMEKPFFDSIPGTPVQKSVFDYSVPSTPMQNSVFDYSIPSTPMQKSLFDSVPGT
PVQKSVFDSVPSTLMQKSVFDSVPSTPTQKPFFDSFPSTPMQRSLFDSGPSRAESPTAGSVYGKEQKGFFDSSVPSTPMYNSSLTPRYSEAGDDSFDTMS
QYSSFGMHDNNSFGQIDSFSRFDSFRSNADNGGNDAFARFDSFRSTSDQGGGNSFMRYDSMNSSSDHDRTDTFARFDSMKNSDYNNRSYSFDDDDPFGTG
PFKSTEKSNSPTRHGTDAWSAF

>PabiEH1
MARPQSIDLFDAYFRRADLDHDGRISGNEALVFFQGANLPKQVLAQIWMHADQNGTGFLGRAQFYNALKLVTVAQSGRELTPDIVRAALFGPAASQIPAP
QIAPPTAATPSPVLPSAGIRGPTIQPGVRAAQQYVPPGNNQFLRPLSPQTIPTPTPLQGASMGIPGFGTAGQRPQISSGSAEWPGSRIAGSTSVGPISNV
SAAQGVQIRGSAPVPVKQDSFGQVNSAFQGGSIPSVPSKPLQDNIRSSLSTGLSDIKGISADGNGFSSDSIFGGDVFSATPSQSKQIVASQPVYSVNNVS
SSMALVPTSAAPAPALAKQNQLDKSQSTSIVPVSIGVGATASSLGGNTQLSWPRMMPSDAQKYTKVFSEVDTDRDGKITGEQARDLFLSWRLPREVLKQV
WDLSDQDGDSMLSLREFCIALYFMERYREGRPLPPVLPAGIQIDEALKSGAEVQTTTQRSVAFSGMPWQHNPVMVSRPGIHGAVPVNMPGQFQTPRSDGL
NTEQSVQQKSRVPVLEVNFVNQLSRDEQSTLKSKQQDAEEAEKKVQELEKDIMDSKEKIEFYRSKLQELRMQAVSKISSSPSPWE

>HsapEH1
MAAPLIPLSQQIPTGNSLYESYYKQVDPAYTGRVGASEAALFLKKSGLSDIILGKIWDLADPEGKGFLDK
QGFYVALRLVACAQSGHEVTLSNLNLSMPPPKFHDTSSPLMVTPPSAEAHWAVRVEEKAKFDGIFESLLP
INGLLSGDKVKPVLMNSKLPLDVLGRVWDLSDIDKDGHLDRDEFAVAMHLVYRALEKEPVPSALPPSLIP
PSKRKKTVFPGAVPVLPASPPPKDSLRSTPSHGSVSSLNSTGSLSPKHSLKQTQPTVNWVVPVADKMRFD
EIFLKTDLDLDGYVSGQEVKEIFMHSGLTQNLLAHIWALADTRQTGKLSKDQFALAMYFIQQKVSKGIDP
PQVLSPDMVPPSERGTPGPDSSGSLGSGEFTGVKELDDISQEIAQLQREKYSLEQDIREKEEAIRQKTSE
VQELQNDLDRETSSLQELEAQKQDAQDRLDEMDQQKAKLRDMLSDVRQKCQDETQMISSLKTQIQSQESD
LKSQEDDLNRAKSELNRLQQEETQLEQSIQAGRVQLETIIKSLKSTQDEINQARSKLSQLHESRQEAHRS
LEQYDQVLDGAHGASLTDLANLSEGVSLAERGSFGAMDDPFKNKALLFSNNTQELHPDPFQTEDPFKSDP
FKGADPFKGDPFQNDPFAEQQTTSTDPFGGDPFKESDPFRGSATDDFFKKQTKNDPFTSDPFTKNPSLPS
KLDPFESSDPFSSSSVSSKGSDPFGTLDPFGSGSFNSAEGFADFSQMSKPPPSGPFTSSLGGAGFSDDPF
KSKQDTPALPPKKPAPPRPKPPSGKSTPVSQLGSADFPEAPDPFQPLGADSGDPFQSKKGFGDPFSGKDP
FVPSSAAKPSKASASGFADFTSFGNEEQQLAWAKRESEKAEQERLARLRRQEQEDLELAIALSKADMPAA

>DmelEHA
MNVDFARVCGKHIGVYEAYYKLIDPKGTGAIEAMTAAKFLKKSGLSDVVLSRIWDLSDPSGKGFLDKPGF
FVALKLVSLSQAGQVASMANIYLDIANPPKLGELPKTMPSRIQTVPVASGGVANGDWSIGVIDRLKYEQL
FESLHPSNGMLPGNKVKGVLMDSKLPMSILGTIWDLADQDKDGNLDMHEFVVAMHLVYQTLQKRTIPSVL
PPELRKPGGAGPPPKPAMPPPPAGAAMPRAPSGEGFGDGGFVANFPKDIAPPAAIPPLPVAVPPMTRIPP
VGAVSSQPLIQTDPLIPIGAPVMANADWVVTPADLKRFEEIFRQSDLDKDGLVSGLEVKDIFIKSGIPQR
SLADIWALCDTNQSGKLTVEQFALAMWFVERKQRGVDPPHVLNANMVPPSMRATVAGVDLQPQEVKPTYS
NPELEMISKEIEELARERRVLETEIAQKEADVRIKNGEVRSLQSELDTLTATLKQLENQRGEAQKRLDDL
QAQVSHNTAVLANVSLDISRTNEQVTKIRDQCHMQEVTINEQEGELNAKRSELQKLKDEEASLQKEYDSN
NRELSKLTNHLQATQLQISSVRSMVTQLLETQRQMTDALLICRAAMENQNAELVSEYQLKIEPDFDEARK
TLTKEVQLPKDDPFEENNSGAANQATNGFGSDPFSGQPVNKPAISTGFDDSFNMSSGFDSGFDAFGQSGA
GSAFGQTQRDPFGSDAFAANKSNAITPEPGKDDFGSDPFAALHAPTGQGQVLSPNAQKSGPPPRPESPSP
ALPPKKSKVPPPRPAPPRAAQPTGGFGSGGGGGFADFDDFDNKLHHIPSAPSPSATALSPLPPTLPAPIP
VVSGSSLLDSFTLFDDPGQIHKQAASTPNPTPITVPTVHTLLQTSLSTPAAPSPALASLSTSGSGSVAGA
GADLPSSVTITTAPSLNNQHLSRSNTPLQNQRTADVKLETKAVVSVFDAFGEIGTRKAPTPSLITGPTDF
KDDPFKDYRYEDPFSIKDPFAEEGEEELSEGKGADHKRNFAEDFSSGDEIGSAAKTLSNIVNNNSIKPKA
ATPLNNDLLQQFDAFNLNSSPAPSHHSGTSYHSNSKPSHDSQTALDAFADFDDFAATLATTGGSGAATTA
TTTGNTKLNNSFFDAFNDNFSVIQSSSVPTGVVRPNDQRAKAFDAFNDNFEDQFKTSPNANFAKFDGFEA
HNFSSDFGNASFGTTGKEKQNGQVDKKFQSKEPVKDKFAADYSKPESFDADLEEALKRSVLDN

>MpusEH1
MADYGQWFAIADVDRDGKVSGAEAVAFFTRAGLTQQSLAQLWQLSDNPARGFLERKQFDIAMQLITVAQG
GGELNAQAYNRIAGGFMSLPPPRIQGLSEGQPPPSANVGGGTMTLGGAASGGPPSYQQQQQPPQMMGGGF
GGGGNAGGSLKSSYDLAPGMMSAAAANDAPWPPMSAADQERYRARFAQADTDGDGKLSGGETVPILISLD
APKESLKDIWALADADEDGSLTWQEFVVGMYLTERAREGRKPPSSLPPGPFPPMQPQQQQQQYQPQQQYQ
SQQQYQSQQQQYEPQQRQQAPGHNRMPSGDAFGGFGLTSGGPGPGPGPQSTTAAPSGGEYAFRGPGELDL
TGAPGPEVDRVKAAREEAEAKDKALWEKERAAEKAKVDSAQLTQKLQDLVLFQRRCEANLPDVTDRAEAA
EREVAALRARVDQMAAAVEQASRGVDSGNARAGSAEAEMQQLTRRMDELRAEQASIASGDGSTSQAALQA
ELQTMRARVSEAEAALQPHRVDHAALPEILRRVAEAHDGVLRRAQDLGVKPPSPPPSLAAALGAGGGGLP
ADLPTWGEWADLEDEGFETVQLAWGSWAREHQAKPVPPPAAKPPALASDFAVATPAPAPAPAPQTGGGFG
DFGQSPPQGFGGDFNAATPQQQQPAASGDGGWSNF

>OlucEH1
MQQPHEYDDWFAHADADGDGRVSGAEAVHFFMRAGLPKTDLAKLWDAADHEREGSLDRRAFSLACALIGA
LQQYGTITRDVFDRALAGDTRGFPKPKMQGLELPAAPTATTSQPPVAAATGGTFGNVAPSPTMEFTSPPK
DDLFAISSGVDDFAPVAPAPMERAPAPVAPTSLAFDAPPRATSVEHTVQAYQAPAVAVPVAPEANVDWPV
IGPNDWQRYQQIFLSNTNGNPEGRLSGQQVAPILLGMNAPKQVLKDVWELSDSDKDGSLVWTEFVVAAYL
TEQARNGLMPPKSLPPGQFPPFSMTAGEQPAPVAPVVPEAAPTSVLQVNAVMTDGLMTPSIAREQLQNIT
APAQAAPQVNEAYTYRGPMANIDAIPEQDRDLAGKVKENAEKSDRQLWEQEMNERQNVLSAHAAQEVLAN
LALFVRKCEAGMTEASYRAQVAESQVIELRQKCEVMEGRVTQLVEQLAGPIERIEASKKEHEELSARYQQ
LEERHAELSQNASQQNHSQMMQDNVSLRAKVEAKSTQIVMEETRASQAATTSLSAQMRETQLTATQPPAT
AALMDFGGVSAASTNISPASANAKSTFEEWDNWGTTAREEASTQTRASSMPAQRHRKVPSEIPAVTAALI
EGDGGFFDSIDSDPFGQSNESTSPAPAIPPSSFGDDPFGAPPPTPPGDYDDPFGAPPSPGPTPPQSARAS
FIDIDPFAM

>CreiEH1
MAQQLYEQWFRIADADKDGAVGGAEAVNFFLRSGLPQNVLGQIWEMSSGGGAKLNQFQFSSAMRLVALAQVSGGQLPVDQAR
AIVAGLGAALPPPTLQGLEVPGSAGAAARPAAPAAAPVPAPGPAGYAYAAPPGAMPGAPVAMAAAPAPGAPPAAAVAAAPGGFPPLPVSELQRYQAQFVA
LDADRDGFLTGAECFSFFSQSGLDKVALRDIWTLVAGTSGSLSGPQFVAYLYLIDLVKRGMPMPTALPPGLAGFPPVAGAPAPLAAAAPPLAPPGAAGAA
PGHGATWSLQSQFGTSNNITAVLAAPAPSNMAAPPPPAAMPTRLDPSALPPVSLPPPHASAVPPVPASLLAGVSAMDRTKLQEEQQVCEAKEKALITADE
RAAEARARQQQYTTVLQDLVVFRQRTEVALLTSQDQARRLEEELEATRKRYDASYKAAEAASEKSAAVHAHIMELMGQKAELEEKMKRLEGEIAAAERMG
PADVARLESELAELNSRVAAAEASRNAKVAGVEGVRRQQEAARQQLAALAESDREAGAEVEACQSSLAALEAELQEARSGSTLAALPSLLSRTAVVYRGL
HGLAARGGVAVPFEALPATLSGLHVWADEVAAGVLDWADDDADARGFITVNALPGADAPKPIIKDAPAPAAAAAAKPAAGAAAAKPSGAPAAAAAPAAAA
AAAAAPKMLPDDFAGPSGGDGFGDAPAFNDAPAFGSGPAPTPAPLAVAASGSVASVGGAPSVPTPGAGLPAAPSATASGGGAGFAFAFEEEPPAFGASFG
GAPPAAAAAAATAAAVPAAAGFGDDAFGSVPAPTMGSAGGSGAVASASAPAPAAAPAAAATAAASGGFGDDAFGSGGAGTAFGDAPAFGSAEAAAPAAAA
APPPLPTADSGALEENPFASGVAGSPAGLAAAVSNAGSVGAVAAAPSAAAAAAVGFGEEENPFGSSPAVAPVAPAPAAVPAAAHAAPVPAPAAAPAAAAA
SGFGDDAFGTGGDNPFGDDNPFGAK

>GsulEH1
MNPYYYQGGPGVGVPPQPYGAPPSYPPSQYGRGTSTTYGAGPYGMYQPPPVPSTNYAMNS
PYGMYPLPQQQQQLYPMFPGSGAMRQQQAPPPNALPALTFEQSGNETKHGKEQGIRKYLQ
LSQQEQQQYAMLFREASKGSGTVLGRDAVQFFGRAVNVDRATLRKIWDIADYRSAGELRR
DEFYIALRLLAIAQLGYEVSKKTLKQLIGKDLIPELKGYSNEPSHPPIPMNMYPASNLTH
PPPQGGPASYPNQTMQQDFWELKPADCKKIDHQFAEMDKPKKGFLAGSKVAGKLAESGLP
RPVLKRIWELADVTVDGKLDYIEFRIAMALVNGSKQGYPLPPSLPASLHPERLKKIPFAR
KTGKTSQSSMMPDMTSRTYNPSSSVIYASYGPGAAAWQENPSDLVRKTREADEELERTRL
EWSQVEKEYQDLEEEIHHLRNQLDSKKWEMDYLRNTLQERQKGNKSKSSPSYVPPSTSPN
VSHPSRQLSGMANHHGNSWSSDIFTAPTSSAPLTSTKTPDSSTTHWNDFSALPPPSNTTV
LDNAYSSALNDTDDFLDRPYVPEGTWNQNSGGVYNVSRDNQSISNNMNDWAQYYPNSGGD
IASSRSRGLSASKKHE


>GsulEH2
MYPTYSGGWGQPYPYYNSAYGGYPYNQSYGYPPVPSAAPPPPPGTPFYGYQPTRPSFYPT
QLPNYVPQQQVNPAPALTFEGFNSEDTQKIQQTEKQRLVQFVKLSAFEESRYEELWKKAS
KGAPTLKGKPAKDFFEHAVGVQRPTLKRIWSIADVNHQGELDRQDFFIALRLIAIAQRGS
DPSVYSLQRFAGMQLIPDFKWETGTGESFSEKNTSQRTSPQTANNMKKDESSYKITEEQK
AYYDQTFAELDWAHSSYISFSQANDYFSQSGLADHLIQRILKLSDISADEKLDKFEFRVA
AHLFLLASNGEQLPSELPYSLALELNAPAQQTSSKDNPMNYDVEALRSHLSDAKLETDKT
KRKIQEIQEKLTRLRSEKKVLQDQIKSYDTEIQQIRSQMNDVQANYYVETSFFPSEMETR
RMNGGTNMNPNNKNVNSNNGMQDPSGQPSDLPPPPSYDEIMDSQGKSGMNNPSTGSAATP
SPPTSDKSGKAGNFSIFSNVFSRRASEKKNQ

>CmerEH1
MSFYPRAGAGGPRALGSRPGDLSGGLAGNRPASLQPARSTSGQTNSNEAVRLLQLSPTER
EAYLVWYREVRDPATGYVPGDAAASLLRRSNLYKDLLRQIWVLADTRRRGYLDQDEFFVA
LRLVAICQRGGEPSLDSLRRFRGMQLIPQIDPASASRPSAQTTPGAASAAQPRASSSTSA
NPGETLSWTPTYEQIAEYDALMRQYCGGGTQPGRHQSAARLVRLADLRMTGSIAREVFPK
LCQHRLSSAILRDIWELADQDRDGQLDLQEFRCAAHLLTVLGRQPADKAVVPRPLPPALR
KQSLRLRFGDGANTAGEFTEAAPSVPSDALSVISSPNAEVPASRNTDLAGAFSAASKSVE
DAQRRLKELRDHLDLLEVRGRALAEKKRVTLANSSTSTLERIYAEEQAFVRDARGVVEAC
LLDLGGTPGQSQSESVATASRPGPELESERTMTAWGPSFSLNLQQLLIKAKNETARERAK
VKVLEEELQIARRQIQDMVATGATAPDKFGTGRTEGHRRTRNVHGAKLEPHEPGKSATQR
RAPGGQKNVSGSLLDDWSQDDADVNADDDEARNQRARSKRIERAAYRFSAEEQVPEDKPI
VRDDLVDVPPEWSAAAEHALSANESRQQSKLASTGTARGAADSRARGDSPYRPPRYQGMT
RDAATAFGAYIQDVDGARSRRFADDEPRDERPSERRRASRQAAQWRQTSVAEPSEDENWR
SGSDYIEVSESVHETTQGGSQRAAQNRSGAMTVGSTAEDDDDEWSRSASTAIFSYW

>PhtrEH
MASPSSGGSLSYVPTPVERPYFEGLFAAADTQGGGQIGGAQAVPFFQRSQLPTEALRNIWTIADQPPTNA
LDHRKFAVAIRLIQLLQNGKQGEGPTLQAPQGVDLRPVYFEGISGVSVPLPSMEQQQHPHQPQPQIPPVQ
QQPHPQQQQQYPQQQHAHHTPPRPPSSASQYAPPVQQQQQPPRPPPSTSMALTPQDPYTLPPNEQARYES
IFAEYTQPDGFVHGKEAVALFSKSGLPQTQLASIWNMVDTPVDNKLDKVEFAIAMHLIVCISKKNLPMPP
SLPLSLKQLKSQAPPPTSVQTQLPTVGATSSQGLPYQQEHQQHQPQQQQIHRTMTNDAGSVASVPPPPVI
SGGPPRSIQLQPQSQQPPPSGLSVSASLQGPPPLPARGEGALSISDAFEGLSVDGAAGSSFLPQTLAPAS
FGAPNNLGTTASFDNASHASNTGAVSDVGGGIPSPGRNAASSFAMGPPAIVTATSPAPAPKTTQQLASSY
SMGDSTQELEKLKDVLQKLQAENIALKAQLGTMTGDEKDVLKQLGATVAEISTLSNELTTVRAQVLASKS
RLVEATAELQAAKEKKSVVKDLISEASETKSAIQQAHTGVEEAIEMAKAPPPAANGFDGDLFDFGGAAPA
PSGPVAQDSSYASNAESMHPNPITEPPAYQNNQVLKTVASNDSEYGQLKEAVLSTDTFNSSYGEASKAGL
SNYASHYGQLETVTSYESNQSDGGPGHNRTASAASLGFDSSMVMGGAPLDYSTGSTLAGPPPPTDRYQGK
NADDHNSTPSIGDVNELRRRAKEAEDVARDAEESRQQVAAQVEELRRVADEAEAEARKHLAGGDGKKKKV
GMLGRGKKRDAKEGERLALEAKTKKDTFLQAQSQANDAQALALDTKREADRLRQQAEEAEINAASAASMQ
HSQPVAPSQQPSNGYPAPAATPAYGTGMGQQPQYGGTSFGGQYNPNVMGSGGVEIPTPSGGEDPYSNPFG

>TpseEH
MASPTQQQYSYAPPPNEQAFYDALFTIADKTQTGHLSGPSAVEFLSLSKLPVDLLKTIWGMADQPQTNTL
DKNKFIVAVRLIQLFQNGKKPVDSELHVGGGEVVRPPFFEGVQIPIQQPQQQPMSPQQPPQQQMPPPQQQ
QQYPSPALQPTPTPSQMPTPQQSPLRPVQPSMQQQQLPMPPNLSNANTALTTQDPYTMTPQEQSRYDALF
PSYAQSDGYVYGQQAVELFSKSGMDREHLKGIWAMSDDPVDNKLDQVEFAIAMHLIVCITKKGLGMPPAL
PPSLARVLREPRGQPMKDASQMGSGPPLQQQSMMGGLAQQQGLVSPSSPGGIPSLDKMPQMGVLAGQPQQ
PQMQQPQVQQPSHPQMGQAVPTLQQTGSFGAVGGEAIDDAFAGLSNEPVEDVDEYSHVGGMSAAGGMTTM
GGSVMPIQQATQAVYGSSMASQHVAPISPKPSPVSAYQSVSPQQSQPKPPGRPPLSPAKAKTNQTSVDDG
FNEELEKLRVSHQKLQAEVISLRAKASLVSDEEIDAQNEMKALASGIAELSMELSGLKDQVAEAKSNLAD
ALVTLKAQKDKKETLEESVNDARETYDALVSATEAVTEANEALMMEHAKVVAATASAKAAEKEQHEPAVS
VQTADLFSWDSAPAPASISMDPLETETTVPATGMGMAWGSDAAPSIPLPSAHQATVKNEDEASRYGEALS
VYTAQTANNGVPTQHGGYQPNVAEVPPANTAFPFPMGGAPATVATPMAMDGGQGALVPSNIQSNPYGGFM
GGDQSVMSPMGVAPPAVTLTAVEQPTPQKINSPTAAEVDSMKREAMKAEKSFRQSEDLVRTLSQEVNNLE
SAAKKAEEEASAIEAASKKKKGSFVGGKKKVKKELEKAQEFANAERQKVVGAREQLSAAQREAEKSRKEA
EQLRQQSEKAEIEAATAASYVSAHAEAPTPIQPASNGYSDPFGMNYGNSENYGMGLMGGSSQNQDYSNPF
AM

>MbreEH
MVDSLPLSDVEKAVFRSLYLHVRDEDEAVDAGDAVEFLRLSGLDDDTLHDVWELSDSEGLGQLDEKAFGV
AMKLIALGQDGKEISVDALGTPTPLPNFGERFADVIQEAENKVAKASKGAVTTAVAPVQSNAAERTDWTM
TVEQLLAYDEQFDKVAKGEEAVPGEIARDVLVQSGLPMGDLGVIWECSDVDCDGALNRNEYAIAMHIVSK
CKAGARPPSTLPAAIQLSALDALRPAPVDTNVPWAITAAEKSAYDKFFKKADKENKGLVTGKQATPIFNS
SKLPKAQLAKIWGLCDIYSCGSLNAEQFALAMHLISSRVKGKEVPDQLPLELVPPTCRDKSLTMPPATPM
GGGSRSATSSTSAASGTKSPPPSTSSPTASKASSKPASKPASKSASKRSSTSGANDVLGVKAELALQEGT
NAKLRSEVASTSAEVEAKSQELKAATAKLQRLRQEEDQLRSQLDTGKNKLTELIDQLKSINADIAKTQNT
NTRLQTSNHKIDKVLQQYSQAPAVAQKTVAQQQQRAPAKADPFASMAASRGQSNGTPTASPAGQGARAAP
RTKPGSFKDPFASRHESKRERETERNRAQHRETQERETHTERERERERERETETETETETETETETETET
ERIVVSVLEDPPERARWLSEQLLEDVIREDYAEAAVVQQQIQQALVQAHRQGFEEGRARERRSKEQELRQ
LDLTWQERMDSLNQQREETADKQYQEAVGEFQNKFSLKELPAYCAEQKAAVVDCLQAHPGRPLDCGEMVA
KFTQCAAQTKRKYLSSMS
