# Supplementary material for: Plant AtEH/Pan1 proteins drive autophagosome formation at ER-PM contact sites with actin and endocytic machinery
Source: Nat Commun. 2019 Nov 13;10:5132. doi: 10.1038/s41467-019-12782-6 (PMC6853982; doi:10.1038/s41467-019-12782-6)
Supplement: Supplementary file 7 — Source Data [file 41467_2019_12782_MOESM7_ESM.xlsx]

## Sheet: Figure 3
Figure 3B, FRET-FLIM Data		Replicate#1	Replicate#2	Replicate#3	Replicate#4	Replicate#5	Replicate#6	Replicate#7	Replicate#8	Replicate#9	Replicate#10	Replicate#11	Replicate#12	Replicate#13	Replicate#14	Replicate#15	Replicate#16	Replicate#17	Replicate#18	Replicate#19	Replicate#20	Avg	SD
	Control	2.66	2.66	2.68	2.66	2.71	2.66	2.68	2.69	2.66	2.69	2.82	2.62	2.76	2.6	2.68	2.66	2.81	2.81	2.7	2.79	2.7	0.06
	Test	2.44	2.51	2.39	2.37	2.49	2.55	2.49	2.45	2.45	2.4	2.54	2.38	2.35	2.5	2.49						2.45	0.06
Figure 3G, Vacoule/PM signal measurement
				Treatment	vacuole/PM		Treatment	vacuole/PM			average	stdev
	seedling 1	cell 1		DMSO	0.284282		Conc A	0.466791		DMSO	0.282476	0.0387456
		cell 2		DMSO	0.23612		Conc A	0.542475		Conc A	0.451495	0.0746778
		cell 3		DMSO	0.220113		Conc A	0.507325
	seedling 2	cell 1		DMSO	0.243891		Conc A	0.484818
		cell 2		DMSO	0.294577		Conc A	0.519955
		cell 3		DMSO	0.288847		Conc A	0.454587
	seedling 3	cell 1		DMSO	0.296892		Conc A	0.415288
		cell 2		DMSO	0.339886		Conc A	0.413854
		cell 3		DMSO	0.335297		Conc A	0.312226
	seedling 4	cell 1		DMSO	0.246025		Conc A	0.350097
		cell 2		DMSO	0.2874		Conc A	0.547284
		cell 3		DMSO	0.316384		Conc A	0.403238
Figure 3M-N, Autophagosome numbers
	GFP-ATG8a				GFP-EH1/Pan1					GFP-EH1/Pan1, atg5				GFP-EH1/Pan1, atg7
		MS -N	MS -N + Conc A			MS -N	MS -N + Conc A				MS-N	MS -N + Conc A		MS -N	MS -N + Conc A
		20	71			1	34				0	5		1	6
		24	68			2	40				1	4		3	4
		11	86			0	30				3	2		2	2
		25	90			3	25				3	3		1	2
		26	65			1	31				4	2		0	1
		14	54			0	27				0	1		2	3
		12	74			2	34				1	7		3	2
		17	80			1	22				3	3		1	5
		11	83			2	27				2	2		1	4
		18	77			0	26				2	3		0	3
		17	79			1	33				1	4		1	2
	Average	17.7273	75.1818			1.18182	29.9091				1.81818	3.27273		1.36364	3.09091
	SD	5.51527	10.3036			0.98165	5.14693				1.32802	1.67874		1.02691	1.51357

## Sheet: Figure 4
Figure 4D, FRET-FLIM Data		Replicate#1	Replicate#2	Replicate#3	Replicate#4	Replicate#5	Replicate#6	Replicate#7	Replicate#8	Replicate#9	Replicate#10	Avg	SD
	Control	2.82	2.62	2.76	2.6	2.68	2.66	2.81	2.81	2.7	2.79	2.73	0.08
	Test	2.62	2.6	2.57	2.59	2.58	2.6	2.58	2.6	2.6	2.57	2.59	0.02

## Sheet: Figure 5
Figure 5G, FRET-FLIM Data		Replicate#1	Replicate#2	Replicate#3	Replicate#4	Replicate#5	Replicate#6	Replicate#7	Replicate#8	Replicate#9	Replicate#10	Replicate#11	Replicate#12	Replicate#13	Replicate#14	Replicate#15	Replicate#16	Replicate#17	Replicate#18	Replicate#19	Replicate#20	Avg	SD
	Control	2.66	2.66	2.68	2.66	2.71	2.66	2.68	2.69	2.66	2.69	2.82	2.62	2.76	2.6	2.68	2.66	2.81	2.81	2.7	2.79	2.7	0.06
	Test	2.6	2.6	2.57	2.59	2.58	2.6	2.58	2.6	2.6	2.57	2.56	2.55									2.58	0.01

## Sheet: Figure 6
Figure 6A, qPCR analysis, original data		Actin					NbATG1c											NbATG2											NbATG3											NbATG4
		Nb-Control-1	Actin		20.3767		Detector	CP	Endo Ct Avg	dct	ck dct aver	ddct	vdct	quanlity	aver quanlity	sd		Detector	CP	Endo Ct Avg	dct	ck dct aver	ddct	vdct	quanlity	aver quanlity	sd		Detector	CP	Endo Ct Avg	dct	ck dct aver	ddct	vdct	quanlity	aver quanlity	sd		Detector	CP	Endo Ct Avg	dct	ck dct aver	ddct	vdct	quanlity	aver quanlity	sd
		Nb-Control-2	Actin	20.35	20.3767		GFP-Pan1,1	22.45	20.3767	2.07333	3.2	-1.12667	1.12667	2.18354	2.4746	0.569759		GFP-Pan1,1	23.4	20.3767	3.02333	4.48667	-1.46333	1.46333	2.75745	2.83556	0.0705193		GFP-Pan1,1	29.81	20.3767	9.43333	10.9933	-1.56	1.56	2.94854	3.18683	0.209212		GFP-Pan1,1	23.61	20.3767	3.23333	4.0975	-0.864167	0.864167	1.82029	1.83735	0.029546
		Nb-Control-3	Actin	20.39	20.3767		GFP-Pan1,2	22.5	20.3767	2.12333	3.2	-1.07667	1.07667	2.10916				GFP-Pan1,2	23.33	20.3767	2.95333	4.48667	-1.53333	1.53333	2.89454				GFP-Pan1,2	29.63	20.3767	9.25333	10.9933	-1.74	1.74	3.34035				GFP-Pan1,2	23.57	20.3767	3.19333	4.0975	-0.904167	0.904167	1.87146
		Nb-Control-4	Actin	20.39	20.3767		GFP-Pan1,3	21.93	20.3767	1.55333	3.2	-1.64667	1.64667	3.13109				GFP-Pan1,3	23.35	20.3767	2.97333	4.48667	-1.51333	1.51333	2.85469				GFP-Pan1,3	29.66	20.3767	9.28333	10.9933	-1.71	1.71	3.27161				GFP-Pan1,3	23.61	20.3767	3.23333	4.0975	-0.864167	0.864167	1.82029
		Nb-pan-1	Actin	20.59	20.4275		Control 1	22.74	20.4275	2.3125	3.2	-0.8875	0.8875	1.84997	1.80401	0.0503606		Control 1	23.96	20.4275	3.5325	4.48667	-0.954167	0.954167	1.93746	1.95116	0.0359397		Control 1	31.61	20.4275	11.1825	10.9933	0.189167	-0.189167	0.877112	0.8153	0.0781868		Control 1	24.45	20.4275	4.0225	4.0975	-0.075	0.075	1.05336	1.0607	0.0073522
		Nb-pan-2	Actin	20.31	20.4275		Control 2	22.77	20.4275	2.3425	3.2	-0.8575	0.8575	1.8119				Control 2	23.92	20.4275	3.4925	4.48667	-0.994167	0.994167	1.99193				Control 2	31.67	20.4275	11.2425	10.9933	0.249167	-0.249167	0.841382				Control 2	24.44	20.4275	4.0125	4.0975	-0.085	0.085	1.06069
		Nb-pan-3	Actin	20.24	20.4275		Control 3	22.82	20.4275	2.3925	3.2	-0.8075	0.8075	1.75018				Control 3	23.97	20.4275	3.5425	4.48667	-0.944167	0.944167	1.92408				Control 3	31.88	20.4275	11.4525	10.9933	0.459167	-0.459167	0.727406				Control 3	24.43	20.4275	4.0025	4.0975	-0.095	0.095	1.06807
		Nb-pan-4	Actin	20.57	20.4275
Figure 6G, autophagosome numbers		WT	RNAi 4	RNAi 7
		58	25	16
		41	14	13
		42	21	11
		50	18	15
		29	27	23
		41	34	20
		22	16	17
		31	19	22
		34	21	14
		49	17	18
	average	39.7	21.2	16.9
	SD	10.9143	5.9963	3.90014
Figure 6H, Root measurement		WT,MS	MS -N	Pan RNAi 4	Pan4	Pan RNAi 7	Pan7			RNAi4, -N	WT, -N	RNAi7, -N		RNAi 4, MS	WT, MS	RNAi 7, MS
	Normalized Data	1	0.8	1	0.69623	1	0.683706		Orignial data	8.494	10.168	7.637		14.086	12.725	12.504
			1.07		0.717131		0.719069			8.749	13.601	8.032		14.843	8.609	10.144
			0.6		0.806148		0.845479			9.835	7.577	9.444		11.007	10.602	11.187
			0.66		0.584426		0.783617			7.13	8.407	8.753		13.14	14.81	9.9
			0.66		0.495656		0.763742			6.047	8.406	8.531		12.19	11.672	11.445
			1.06		0.547131		0.850313			6.675	13.491	9.498		10.299	11.863	10.898
			0.83		0.630328		0.772874			7.69	10.497	8.633		13.6	15.074	13.811
			0.83		0.57623		0.800806			7.03	10.553	8.945		12.154	12.152	11.33
			0.81		0.525492		0.65667			6.411	10.287	7.335		8.896	10.887	11.524
			0.79		0.624918		0.746285			7.624	10.027	8.336		10.488	14.993	11.048
			0.76		0.699344		0.809311			8.532	9.618	9.04		12.752	16.78	12.1
			0.66		0.710082		0.544315			8.663	8.325	6.08		14.506	15.644	10.1
			0.88		0.59123		0.755058			7.213	11.164	8.434		12.138	12.065	9.89
			0.79		0.557541		0.548254			6.802	10.01	6.124		16.105	13.588	11.4
			0.76		0.550738		0.580304			6.719	9.656	6.482		15.016	10.616	10.523
			0.91		0.724836		0.722739			8.843	11.606	8.073		13.317	11.575	12.493
			0.79		0.643689		0.93026			7.853	10.037	10.391		11.17	14.646	12
			0.82		0.593033		0.644584			7.235	10.389	7.2		8.665	10.576	11
			0.63		0.815656		0.617726			9.951	8.057	6.9		10.279		9.6
			0.76		0.61377		0.600716			7.488	9.654	6.71		10.563		10.6
	Average		0.79		0.63518		0.718791			7.7492	10.0765	8.0289		12.2607	12.7154	11.1749
	SD		0.124236		0.089689		0.107036			1.09421	1.58451	1.19559		2.07971	2.19942	1.05414
Figure 6H, AtEH1/Pan1 RNA rt-PCR
	Detector	CP	Endo Ct Avg	dct	ck dct aver	ddct	vdct	quanlity	aver quanlity	sd	T Test
AT-MT-1	AT-PAN1P	26.04	23.335	2.705	2.625	0.08	-0.08	0.946058	1.00136	0.0610274
AT-MT-2	AT-PAN1P	26	23.335	2.665	2.625	0.04	-0.04	0.972655
AT-MT-3	AT-PAN1P	25.84	23.335	2.505	2.625	-0.12	0.12	1.08673
AT-MT-4	AT-PAN1P	25.96	23.335	2.625	2.625	0	0	1
AT-3-1	AT-PAN1P	26.08	22.96	3.12	2.625	0.495	-0.495	0.709562	0.707504	0.0275454	#DIV/0!
AT-3-2	AT-PAN1P	26.01	22.96	3.05	2.625	0.425	-0.425	0.744839
AT-3-3	AT-PAN1P	26.11	22.96	3.15	2.625	0.525	-0.525	0.694959
AT-3-4	AT-PAN1P	26.14	22.96	3.18	2.625	0.555	-0.555	0.680657											#NAME?
AT-7-1	AT-PAN1P	25.68	22.6475	3.0325	2.625	0.4075	-0.4075	0.753929	0.757926	0.0117257	#DIV/0!
AT-7-2	AT-PAN1P	25.64	22.6475	2.9925	2.625	0.3675	-0.3675	0.775125
AT-7-3	AT-PAN1P	25.68	22.6475	3.0325	2.625	0.4075	-0.4075	0.753929
AT-7-4	AT-PAN1P	25.69	22.6475	3.0425	2.625	0.4175	-0.4175	0.748721
Figure 6I, qPCR analysis, original data		ATG8a											ATG8b											ATG8c											ATG8d											ATG8e
		Sample	CP	Endo Ct Avg	dct	ck dct aver	ddct	vdct	quanlity	aver quanlity	sd		Sample	CP	Endo Ct Avg	dct	ck dct aver	ddct	vdct	quanlity	aver quanlity	sd		Sample	CP	Endo Ct Avg	dct	ck dct aver	ddct	vdct	quanlity	aver quanlity	sd		Sample	CP	Endo Ct Avg	dct	ck dct aver	ddct	vdct	quanlity	aver quanlity	sd		Sample	CP	Endo Ct Avg	dct
		WT	23.46	25.2733	-1.81333	-1.81333	0	0	1	1.00058	0.0416038		WT	24.9	25.2733	-0.373333	-0.363333	-0.01	0.01	1.00696	1.00117	0.0589613		WT	23.59	25.2733	-1.68333	-1.87	0.186667	-0.186667	0.878633	1.00417	0.109717		WT	24.79	25.2733	-0.483333	-0.458333	-0.025	0.025	1.01748	1.00015	0.0245077		WT	24.24	25.2733	-1.03333
		WT	23.4	25.2733	-1.87333	-1.81333	-0.06	0.06	1.04247				WT	25	25.2733	-0.273333	-0.363333	0.09	-0.09	0.939523				WT	23.29	25.2733	-1.98333	-1.87	-0.113333	0.113333	1.08172				WT	24.84	25.2733	-0.433333	-0.458333	0.025	-0.025	0.982821				WT	23.94	25.2733	-1.33333
		WT	23.52	25.2733	-1.75333	-1.81333	0.06	-0.06	0.959264				WT	24.83	25.2733	-0.443333	-0.363333	-0.08	0.08	1.05702				WT	23.33	25.2733	-1.94333	-1.87	-0.0733333	0.0733333	1.05214				WT	25.07	25.2733									WT	23.82	25.2733	-1.45333
		PAN RNAi 4	24.19	25.4533	-1.26333	-1.81333	0.55	-0.55	0.68302	0.692633	0.0127581		PAN RNAi 4	25.61	25.4533	0.156667	-0.363333	0.52	-0.52	0.697372	0.680307	0.0295577		PAN RNAi 4	23.95	25.4533	-1.50333	-1.87	0.366667	-0.366667	0.775572	0.812229	0.0681828		PAN RNAi 4	25.59	25.4533	0.136667	-0.458333	0.595	-0.595	0.662044	0.644319	0.0268378		PAN RNAi 4	24.71	25.4533	-0.743333
		PAN RNAi 4	24.18	25.4533	-1.27333	-1.81333	0.54	-0.54	0.687771				PAN RNAi 4	25.72	25.4533	0.266667	-0.363333	0.63	-0.63	0.646176				PAN RNAi 4	23.96	25.4533	-1.49333	-1.87	0.376667	-0.376667	0.770215				PAN RNAi 4	25.7	25.4533	0.246667	-0.458333	0.705	-0.705	0.613442				PAN RNAi 4	24.59	25.4533	-0.863333
		PAN RNAi 4	24.14	25.4533	-1.31333	-1.81333	0.5	-0.5	0.707107				PAN RNAi 4	25.61	25.4533	0.156667	-0.363333	0.52	-0.52	0.697372				PAN RNAi 4	23.75	25.4533	-1.70333	-1.87	0.166667	-0.166667	0.890899				PAN RNAi 4	25.6	25.4533	0.146667	-0.458333	0.605	-0.605	0.657471				PAN RNAi 4	24.53	25.4533	-0.923333
		PAN RNAi 7	24.51	25.7	-1.19	-1.81333	0.623333	-0.623333	0.649169	0.707256	0.0616835		PAN RNAi 7	25.71	25.7	0.01	-0.363333	0.373333	-0.373333	0.771997	0.846768	0.0703782		PAN RNAi 7	24.37	25.7	-1.33	-1.87	0.54	-0.54	0.687771	0.719053	0.0299332		PAN RNAi 7	25.75	25.7	0.05	-0.458333	0.508333	-0.508333	0.703034	0.740763	0.0492335		PAN RNAi 7	25.42	25.7	-0.28
		PAN RNAi 7	24.26	25.7	-1.44	-1.81333	0.373333	-0.373333	0.771997				PAN RNAi 7	25.56	25.7	-0.14	-0.363333	0.223333	-0.223333	0.856584				PAN RNAi 7	24.25	25.7	-1.45	-1.87	0.42	-0.42	0.747425				PAN RNAi 7	25.57	25.7	-0.13	-0.458333	0.328333	-0.328333	0.796456				PAN RNAi 7	25.38	25.7	-0.32
		PAN RNAi 7	24.4	25.7	-1.3	-1.81333	0.513333	-0.513333	0.700602				PAN RNAi 7	25.47	25.7	-0.23	-0.363333	0.133333	-0.133333	0.911722				PAN RNAi 7	24.3	25.7	-1.4	-1.87	0.47	-0.47	0.721965				PAN RNAi 7	25.71	25.7	0.01	-0.458333	0.468333	-0.468333	0.722799				PAN RNAi 7	25.4	25.7	-0.3
Figure 6D, band intensity
			Replica 1		Replica 2			Normalized ATG8 levels to Ponceau S staining
			Atg8 band intensity	Ponceau S	Atg8 band intensity	Ponceau S		Replica 1	Replica 2		average
	-ESTR	0h	11380.4	21032.5	11845.1	11965.6		100	100		100
		12h	8586.68	12523.8	11695.4	15980.6		126.713	73.9292		100.321
		24h	9567.63	12771.7	11392.3	12522.2		138.449	91.9022		115.176
		48h	12080	14041	14367.3	15994.6		159.001	90.7398		124.871
		72h	16312.4	23159.8	20218.2	28860.5		130.172	70.7675		100.47
	+ESTR	12h	12481.6	17054.2	15175.1	11861.2		135.261	129.241		132.251
		24h	12824.2	12808.2	13806.6	7013.68		185.045	198.855		191.95
		48h	20981.5	22688.5	20462	9726.46		170.909	212.514		191.711
		72h	18666.1	18711.4	15992.8	15473		184.366	104.41		144.388
[truncated: 16 more columns]

## Sheet: Figure S2
Figure S2A, autophagosome size measurement		Wort	Control
		0.69	1.67
		0.81	1.35
		0.59	1.08
		0.64	1.47
		0.66	1.3
		0.88	1.52
		0.64	2.41
		0.61	1.15
		0.48	0.95
		0.61	1.11
		0.53	1.31
	Average	0.649091	1.39273
	SD	0.114233	0.397972
Figure S2B, autophagosome number measurement		Wort	Control
		3	75
		10	84
		4	64
		5	77
		11	69
		8	81
		6	102
		8	73
		6	84
	Average	6.77778	78.7778
	SD	3.03942	10.9747

## Sheet: Figure S8
Figure S8I, FRET-FLIM Data		Replicate#1	Replicate#2	Replicate#3	Replicate#4	Replicate#5	Replicate#6	Replicate#7	Replicate#8	Replicate#9	Replicate#10	Replicate#11	Replicate#12	Replicate#13	Replicate#14	Replicate#15	Avg	SD
	1	2.63	2.67	2.61	2.62	2.64	2.62	2.63	2.62	2.62	2.64	2.65					2.63	0.02
	2	2.61	2.65	2.64	2.65	2.65	2.62	2.65	2.64	2.64	2.67	2.65	2.69	2.63	2.67	2.62	2.65	0.02
	3	2.63	2.65	2.67	2.61	2.64	2.62	2.61	2.65	2.64	2.63	2.62	2.68				2.64	0.02
	4	2.51	2.51	2.5	2.49	2.47	2.52	2.53	2.52	2.54	2.52						2.51	0.02

## Sheet: Figure S9
Figure S9G, FRET-FLIM Data		Replicate#1	Replicate#2	Replicate#3	Replicate#4	Replicate#5	Replicate#6	Replicate#7	Replicate#8	Replicate#9	Replicate#10	Replicate#11	Avg	SD
	Control	2.63	2.67	2.61	2.62	2.64	2.62	2.63	2.62	2.62	2.64	2.65	2.63	0.02
	Test	2.61	2.59	2.62	2.6	2.56	2.63	2.63	2.63	2.64	2.61	2.62	2.61	0.02
Figure S9I, rt-PCR data	ATG1c
	Detector	CP	Endo Ct Avg	dct	ck dct aver	ddct	vdct	quanlity	aver quanlity	sd	T test
	PAN1	25.77	26.5667	-0.796667	-0.806667	0.01	-0.01	0.993092	1.00005	0.0120476	1.99314e-07
	PAN1	25.77	26.5667	-0.796667	-0.806667	0.01	-0.01	0.993092
	PAN1	25.74	26.5667	-0.826667	-0.806667	-0.02	0.02	1.01396
	PAN-T1	25.81	25.3867	0.423333	-0.806667	1.23	-1.23	0.426317	0.426345	0.00591025
	PAN-T1	25.83	25.3867	0.443333	-0.806667	1.25	-1.25	0.420448
	PAN-T1	25.79	25.3867	0.403333	-0.806667	1.21	-1.21	0.432269
	ATG2
	Detector	CP	Endo Ct Avg	dct	ck dct aver	ddct	vdct	quanlity	aver quanlity	sd	T test
	PAN1	27.88	26.5667	1.31333	1.28	0.0333333	-0.0333333	0.97716	1.0002	0.0243873	9.52916e-06
	PAN1	27.85	26.5667	1.28333	1.28	0.00333333	-0.00333333	0.997692
	PAN1	27.81	26.5667	1.24333	1.28	-0.0366667	0.0366667	1.02574
	PAN-T1	27.87	25.3867	2.48333	1.28	1.20333	-1.20333	0.434271	0.452064	0.0233659
	PAN-T1	27.73	25.3867	2.34333	1.28	1.06333	-1.06333	0.478525
	ATG4
	Detector	CP	Endo Ct Avg	dct	ck dct aver	ddct	vdct	quanlity	aver quanlity	sd	T test
	PAN1	26.78	26.5667	0.213333	0.206667	0.00666667	-0.00666667	0.99539	1.00015	0.0212478	2.96402e-06
	PAN1	26.74	26.5667	0.173333	0.206667	-0.0333333	0.0333333	1.02337
	PAN1	26.8	26.5667	0.233333	0.206667	0.0266667	-0.0266667	0.981686
	PAN-T1	26.99	25.3867	1.60333	0.206667	1.39667	-1.39667	0.379806	0.399873	0.0176096
	PAN-T1	26.89	25.3867	1.50333	0.206667	1.29667	-1.29667	0.407066
	PAN-T1	26.87	25.3867	1.48333	0.206667	1.27667	-1.27667	0.412748
	ATG6
	Detector	CP	Endo Ct Avg	dct	ck dct aver	ddct	vdct	quanlity	aver quanlity	sd	T test
	PAN1	25.58	26.5667	-0.986667	-1.06333	0.0766667	-0.0766667	0.948246	1.0008	0.0488708	3.57037e-05
	PAN1	25.44	26.5667	-1.12667	-1.06333	-0.0633333	0.0633333	1.04488
	PAN1	25.49	26.5667	-1.07667	-1.06333	-0.0133333	0.0133333	1.00928
	PAN-T1	25.56	25.3867	0.173333	-1.06333	1.23667	-1.23667	0.424352	0.422459	0.00891591
	PAN-T1	25.54	25.3867	0.153333	-1.06333	1.21667	-1.21667	0.430276
	PAN-T1	25.6	25.3867	0.213333	-1.06333	1.27667	-1.27667	0.412748
	PI3K
	Detector	CP	Endo Ct Avg	dct	ck dct aver	ddct	vdct	quanlity	aver quanlity	sd	T test
	PAN1	24.91	26.5667	-1.65667	-1.66	0.00333333	-0.00333333	0.997692	1.00004	0.0106057	6.37292e-08
	PAN1	24.89	26.5667	-1.67667	-1.66	-0.0166667	0.0166667	1.01162
	PAN1	24.92	26.5667	-1.64667	-1.66	0.0133333	-0.0133333	0.990801
	PAN-T1	25.08	25.3867	-0.306667	-1.66	1.35333	-1.35333	0.391387	0.390486	0.00156087
	PAN-T1	25.09	25.3867	-0.296667	-1.66	1.36333	-1.36333	0.388683
	PAN-T1	25.08	25.3867	-0.306667	-1.66	1.35333	-1.35333	0.391387
	ATG7
	Detector	CP	Endo Ct Avg	dct	ck dct aver	ddct	vdct	quanlity	aver quanlity	sd	T test
	PAN1	26.82	26.5667	0.253333	0.29	-0.0366667	0.0366667	1.02574	1.00083	0.0494542	4.25556e-05
	PAN1	26.81	26.5667	0.243333	0.29	-0.0466667	0.0466667	1.03288
	PAN1	26.94	26.5667	0.373333	0.29	0.0833333	-0.0833333	0.943874
	PAN-T1	26.94	25.3867	1.55333	0.29	1.26333	-1.26333	0.41658	0.410199	0.0191404
	PAN-T1	26.91	25.3867	1.52333	0.29	1.23333	-1.23333	0.425334
	PAN-T1	27.04	25.3867	1.65333	0.29	1.36333	-1.36333	0.388683
	ATG8f
	Detector	CP	Endo Ct Avg	dct	ck dct aver	ddct	vdct	quanlity	aver quanlity	sd	T test
	PAN1	25.24	24.6167	0.623333	0.728333	-0.105	0.105	1.07549	1.00265	0.103018	0.000347314
	PAN1	25.45	24.6167	0.833333	0.728333	0.105	-0.105	0.929805
	PAN-T1	34.55	23.4567	11.0933	0.728333	10.365	-10.365	0.00075827	0.000755491	0.000179456
	PAN-T1	34.25	23.4567	10.7933	0.728333	10.065	-10.065	0.00093354
	PAN-T1	34.95	23.4567	11.4933	0.728333	10.765	-10.765	0.000574661
	ATG9
	Detector	CP	Endo Ct Avg	dct	ck dct aver	ddct	vdct	quanlity	aver quanlity	sd	T test
	PAN1	26.87	26.5667	0.303333	0.22	0.0833333	-0.0833333	0.943874	1.00116	0.0590961	8.12447e-05
	PAN1	26.79	26.5667	0.223333	0.22	0.00333333	-0.00333333	0.997692
	PAN1	26.7	26.5667	0.133333	0.22	-0.0866667	0.0866667	1.06191
	PAN-T1	26.9	25.3867	1.51333	0.22	1.29333	-1.29333	0.408007	0.407433	0.0211527
	PAN-T1	26.83	25.3867	1.44333	0.22	1.22333	-1.22333	0.428292
	PAN-T1	26.98	25.3867	1.59333	0.22	1.37333	-1.37333	0.385998

## Sheet: Figure S10
Figure S10C, Band intensity
		Replica 1		Replica 2			Normalized ATG8 levels to Ponceau S staining
		Atg8 band intensity	Ponceau S	Atg8 band intensity	Ponceau S		Replica 1	Replica 2		average
-ESTR	0h	6698.35	6849.22	7532.12	3796.18		100	100		100
	12h	7759	7268.75	11382.1	6762.68		126.713	73.9292		100.321
	24h	7768.42	6282.99	14672.8	6863.39		138.449	91.9022		115.176
	48h	11436	6941.87	13300.2	7174.87		159.001	90.7398		124.871
	72h	18840.7	7474.87	12452.8	6953.68		130.172	70.7675		100.47
+ESTR	12h	12524.3	6053.41	8072.3	5187.73		135.261	129.241		132.251
	24h	17215.9	6563.94	15502.3	6141.05		185.045	198.855		191.95
	48h	20063.5	7007.48	18602.4	5097.97		170.909	212.514		191.711
	72h	16538.3	6473.72	16362.2	4203.34		184.366	104.41		144.388

## Sheet: Figure S11
Figure S11A, root measurement
	MS Medium	syta	wt	VAP27 RNA 2-1	VAP27 RNA 3-1	syta VAP27 3-1	syta VPA27 5-2
		21.243	23.152	25.211	12.666	20.466	22.438
		21.008	19.638	27.735	14.749	23.525	24.223
		18.524	19.986	24.961	23.935	21.545	21.887
		16.16	21.1	25.594	22.283	16.495	19.498
		25.042	18.295	20.273	25.278	18.977	22.796
		16.562	20	24.227	20.739	25.498	21.678
		23.949	22.997	22.75	20.995	24.609	20.852
		20.046	23.125	27.556	21.962	21.358	20.661
		19.582	24.993	23.502	26.17	22.589	23.25
		24.511	20.237	28.397	24.256	26.299	18.421
		25.826	18.085	26.324	20.54	22.586	24.351
		23.15	20	26.466	26.964	23.487	22.215
		22.772	24.384	25.711	26.275	23.925	17.333
		27.767	20.561	18.95	21.357	27.056	25.431
		30.904	21.613	21.899	17.786	29.28	16.93
		19.63	18.076	26.135	18.198	26.207	25.484
		29.61	17.871	21.313	21.902	25.654	21.668
		24.021	19.225	26.946	25.384	24.676	24.251
		20.68	19.184	24.391	20.315	24.236	22.789
		21.559	26.05	22.672	21.452	27.414	20.573
	average	22.6273	20.9286	24.5507	21.6603	23.7941	21.8364
	SD	3.95445	2.43416	2.58791	3.76492	3.03992	2.44838
	1/10 MS Medium	syta	length (mm)		WT	length (mm)		VAP27 RNAi 2-1	length (mm)		VAP27 RNAi 3-1	length (mm)			stya,VAP27 RNAi 3-1	length (mm)		stya,VAP27 RNAi 5-2	length (mm)
		1	17.996		1	23.311		1	21.891		1	15.973			1	15.295		1	19.525
		2	18.925		2	19.826		2	25.61		2	23.934			2	17.637		2	9.68
		3	23.784		3	23.691		3	26.845		3	18.076			3	10.353		3	16.088
		4	16.861		4	17.643		4	10.258		4	17.145			4	15.214		4	17.814
		5	13.112		5	20.462		5	17.816		5	24.45			5	16.431		5	13.209
		6	16.194		6	22.798		6	18.857		6	26.987			6	12.418		6	19.82
		7	24.566		7	22.039		7	19.446		7	21.931			7	21.285		7	14.399
		8	15.445		8	16.871		8	18.12		8	21.922			8	19.984		8	14.327
		9	22.185		9	22.883		9	14.25		9	9.983			9	18.528		9	14.986
		10	12.526		10	19.188		10	18.906		10	23.52			10	19.054		10	15.694
		11	17.727		11	23.221		11	17.052		11	23.419			11	12.331		11	15.361
		12	17.833		12	21.549		12	21.938		12	7.084			12	11.166		12	8.677
		13	19.42		13	23.283		13	25.351		13	27.654			13	20.163		13	15.749
		14	20.064		14	23.075		14	16.37		14	5.706			14	10.058		14	15.303
		15	14.316		15	20.367		15	19.571		15	14.401			15	20.1		15	16.509
		16	24.63		16	16.25		16	14.755		16	20.321			16	14.118		16	14.459
		17	11.263		17	22.895		17	25.539		17	8.8			17	12.626		17	14.115
		18	19.865		18	22.416		18	13.759		18	15.015			18	15.206		18	17.114
		19	20.61		19	21.711		19	20.705		19	27.17			19	19.447		19	14.519
		20	19.135		20	14.994		20	9.587		20	14.835			20	17.371		20	16.407
	average		18.3228			20.9237			18.8313			18.4163				15.9392			15.1877
	SD		3.82973			2.65054			4.88918			6.81871				3.58169			2.67255
